# Supplementary material for: Chromosome doubling to overcome the chrysanthemum cross barrier based on insight from transcriptomic and proteomic analyses
Source: BMC Genomics. 2016 Aug 9;17:585. doi: 10.1186/s12864-016-2939-0 (PMC4979184; doi:10.1186/s12864-016-2939-0)
Supplement: Additional file 4: Table S2. — Differential expression genes in NE12, NE18 and AE18. (XLS 12079 kb) [file 12864_2016_2939_MOESM4_ESM.xls]

## Sheet: NE12 vs NE18
geneID(6537)	geneLength	NE12_FPKM	NE18_FPKM	log2(NE18_FPKM/NE12_FPKM)	up/down	pvalue	FDR	Nr-ID	Nr-Score	Nr-Evalue	Nr-annotation	Nt-ID	Nt-Score	Nt-Evalue	Nt-annotation	Swissprot-ID	Swissprot-Score	Swissprot-Evalue	Swissprot-annotation	COG-Protein-or-Domain	COG-Score	COG-Evalue	COG-ID	COG-Function-Description	KO_id	KEGG-Evalue	KEGG-Score	KEGG-Gene	ko_definition	GO-BiologicalProcess	GO-MolecularFunction	Go-CellularComponent	Pathway ID//Pathway
CL10771.Contig1_All	870	241.399	19.0936	-3.6603	Down	0	0	gi|148727870|gb|ABR08570.1|	168.7	9e-41	proline-rich protein [Oryza sativa Japonica Group]	gi|148727869|gb|EF408055.1|	101	1e-18	Oryza sativa (japonica cultivar-group) proline-rich protein (PRP1) mRNA, complete cds	sp|Q9T0I5|PRP4_ARATH	160	1e-39	Proline-rich protein 4 OS=Arabidopsis thaliana GN=PRP4 PE=2 SV=1	slr0599	108	2e-23	COG0515	Serine/threonine protein kinase	K01115	2e-31	134	vcn:VOLCADRAFT_99471	phospholipase D [EC:3.1.4.4]	-	-	GO:0016023//cytoplasmic membrane-bounded vesicle	ko01100//Metabolic pathways;ko00565//Ether lipid metabolism;ko00564//Glycerophospholipid metabolism;ko04144//Endocytosis
CL10874.Contig3_All	1373	184.115	385.048	1.0644	Up	0	0	gi|193161439|gb|ACF15449.1|	221.9	1e-56	dehydrin 2 [Cichorium intybus]	gi|193161438|gb|EU791890.1|	99.6	7e-18	Cichorium intybus dehydrin 2 (DHN2) mRNA, complete cds	sp|Q07322|ECP40_DAUCA	140	2e-33	Embryogenic cell protein 40 OS=Daucus carota GN=ECP40 PE=1 SV=1	XF0818	69.3	1e-11	COG2730	Endoglucanase	K14411	2e-09	62	zma:100382683	RNA-binding protein Musashi	-	-	-	ko03040//Spliceosome;ko03015//mRNA surveillance pathway
CL11487.Contig2_All	612	4.4811	139.062	4.9557	Up	0	0	gi|255554274|ref|XP_002518177.1|	62.4	4e-09	conserved hypothetical protein [Ricinus communis] >gi|223542773|gb|EEF44310.1| conserved hypothetical protein [Ricinus communis]	--	--	--	--	--	--	--	--	--	--	--	--	--	--	--	--	--	--	-	-	-	--
CL12177.Contig1_All	1209	4.244	2305.31	9.0853	Up	0	0	gi|112676|sp|P19084.1|11S3_HELAN	451.1	1e-125	RecName: Full=11S globulin seed storage protein G3; AltName: Full=Helianthinin-G3; Contains: RecName: Full=11S globulin seed storage protein G3 acidic chain; Contains: RecName: Full=11S globulin seed storage protein G3 basic chain; Flags: Precursor >gi|387652|gb|AAA33374.1| 11S storage protein [Helianthus annuus]	gi|342016|gb|M28832.1|HNNHAG3D1S	155	1e-34	Sunflower 11S storage protein (G3-D1) DNA, complete cds	sp|P19084|11S3_HELAN	451	5e-127	11S globulin seed storage protein G3 OS=Helianthus annuus GN=HAG3 PE=3 SV=1	--	--	--	--	--	--	--	--	--	--	-	-	-	--
CL12177.Contig2_All	1866	2.6549	1880.36	9.4681	Up	0	0	gi|112676|sp|P19084.1|11S3_HELAN	578.9	8e-164	RecName: Full=11S globulin seed storage protein G3; AltName: Full=Helianthinin-G3; Contains: RecName: Full=11S globulin seed storage protein G3 acidic chain; Contains: RecName: Full=11S globulin seed storage protein G3 basic chain; Flags: Precursor >gi|387652|gb|AAA33374.1| 11S storage protein [Helianthus annuus]	gi|342016|gb|M28832.1|HNNHAG3D1S	186	5e-44	Sunflower 11S storage protein (G3-D1) DNA, complete cds	sp|P19084|11S3_HELAN	578	3e-165	11S globulin seed storage protein G3 OS=Helianthus annuus GN=HAG3 PE=3 SV=1	--	--	--	--	--	--	--	--	--	--	-	-	-	--
CL12613.Contig2_All	1306	94.7652	233.688	1.3022	Up	0	0	gi|225448451|ref|XP_002272995.1|	537.3	1e-151	PREDICTED: leucoanthocyanidin dioxygenase [Vitis vinifera] >gi|147769193|emb|CAN59837.1| hypothetical protein VITISV_039830 [Vitis vinifera] >gi|297736599|emb|CBI25470.3| unnamed protein product [Vitis vinifera]	gi|268638402|gb|GU139369.1|	79.8	6e-12	Capsicum annuum oxidoreductase (OXR1) mRNA, complete cds	sp|Q96323|LDOX_ARATH	236	2e-62	Leucoanthocyanidin dioxygenase OS=Arabidopsis thaliana GN=LDOX PE=1 SV=1	PA4191	130	5e-30	COG3491	Isopenicillin N synthase and related dioxygenases	K05277	1e-63	242	pop:POPTR_646527	leucoanthocyanidin dioxygenase [EC:1.14.11.19]	GO:0080167//response to karrikin;GO:0055114//oxidation-reduction process	GO:0050589//leucocyanidin oxygenase activity;GO:0005506//iron ion binding;GO:0016702//oxidoreductase activity, acting on single donors with incorporation of molecular oxygen, incorporation of two atoms of oxygen	GO:0005737//cytoplasm	ko01110//Biosynthesis of secondary metabolites;ko00941//Flavonoid biosynthesis;ko01100//Metabolic pathways
CL1261.Contig1_All	1381	5.0286	53.7577	3.4182	Up	0	0	gi|239918833|gb|ACS34773.1|	655.2	0	omega-6 fatty acid desaturase [Artemisia sphaerocephala]	gi|239918832|gb|FJ447484.1|	561	1e-157	Artemisia sphaerocephala omega-6 fatty acid desaturase mRNA, complete cds	sp|P48630|FD6E1_SOYBN	514	4e-146	Omega-6 fatty acid desaturase, endoplasmic reticulum isozyme 1 OS=Glycine max GN=FAD2-1 PE=2 SV=1	all1597	252	1e-66	COG3239	Fatty acid desaturase	K10256	4e-155	546	pop:POPTR_561258	omega-6 fatty acid desaturase (delta-12 desaturase) [EC:1.14.19.-]	GO:0055114//oxidation-reduction process;GO:0006629//lipid metabolic process	GO:0045485//omega-6 fatty acid desaturase activity;GO:0016720//delta12-fatty acid dehydrogenase activity;GO:0016717//oxidoreductase activity, acting on paired donors, with oxidation of a pair of donors resulting in the reduction of molecular oxygen to two molecules of water	-	ko01040//Biosynthesis of unsaturated fatty acids
CL12917.Contig1_All	439	13.1993	192.747	3.8682	Up	0	0	--	--	--	--	--	--	--	--	--	--	--	--	--	--	--	--	--	--	--	--	--	--	-	-	-	--
CL12917.Contig2_All	305	29.8753	447.245	3.904	Up	0	0	--	--	--	--	--	--	--	--	--	--	--	--	--	--	--	--	--	--	--	--	--	--	-	-	-	--
CL13487.Contig1_All	646	0.5478	526.419	9.9083	Up	0	0	gi|112745|sp|P23110.1|2SS8_HELAN	116.3	3e-25	RecName: Full=Albumin-8; AltName: Full=Methionine-rich 2S protein; AltName: Full=SFA8; Flags: Precursor >gi|18821|emb|CAA40015.1| pre-pro-seed albumin [Helianthus annuus]	--	--	--	--	sp|P23110|2SS8_HELAN	116	1e-26	Albumin-8 OS=Helianthus annuus PE=1 SV=1	--	--	--	--	--	--	--	--	--	--	-	-	-	--
CL13487.Contig2_All	657	1.2119	732.213	9.2388	Up	0	0	gi|112745|sp|P23110.1|2SS8_HELAN	120.2	2e-26	RecName: Full=Albumin-8; AltName: Full=Methionine-rich 2S protein; AltName: Full=SFA8; Flags: Precursor >gi|18821|emb|CAA40015.1| pre-pro-seed albumin [Helianthus annuus]	--	--	--	--	sp|P23110|2SS8_HELAN	120	9e-28	Albumin-8 OS=Helianthus annuus PE=1 SV=1	--	--	--	--	--	--	--	--	--	--	-	-	-	--
CL13681.Contig1_All	749	362.603	817.084	1.1721	Up	0	0	gi|353441188|gb|AEQ94178.1|	163.7	2e-39	auxin-repressed protein [Elaeis guineensis]	gi|134303390|gb|EF469876.1|	97.6	1e-17	Helianthus annuus RFLP probe ZVG17 mRNA sequence	sp|Q05349|12KD_FRAAN	132	2e-31	Auxin-repressed 12.5 kDa protein OS=Fragaria ananassa PE=2 SV=1	--	--	--	--	--	--	--	--	--	--	GO:0009750//response to fructose stimulus;GO:0009744//response to sucrose stimulus;GO:0009749//response to glucose stimulus	-	GO:0005634//nucleus	--
CL13681.Contig2_All	772	368.473	843.563	1.1949	Up	0	0	gi|353441188|gb|AEQ94178.1|	163.7	2e-39	auxin-repressed protein [Elaeis guineensis]	gi|134303390|gb|EF469876.1|	97.6	2e-17	Helianthus annuus RFLP probe ZVG17 mRNA sequence	sp|Q05349|12KD_FRAAN	132	2e-31	Auxin-repressed 12.5 kDa protein OS=Fragaria ananassa PE=2 SV=1	--	--	--	--	--	--	--	--	--	--	GO:0009750//response to fructose stimulus;GO:0009744//response to sucrose stimulus;GO:0009749//response to glucose stimulus	-	GO:0005634//nucleus	--
CL1373.Contig1_All	965	14.1637	112.144	2.9851	Up	0	0	gi|359474466|ref|XP_002277609.2|	303.9	2e-81	PREDICTED: putative glucan endo-1,3-beta-glucosidase GVI-like [Vitis vinifera]	--	--	--	--	sp|A7PQW3|E13B_VITVI	231	6e-61	Glucan endo-1,3-beta-glucosidase OS=Vitis vinifera GN=VIT_06s0061g00120 PE=1 SV=2	--	--	--	--	--	--	--	--	--	--	GO:0005975//carbohydrate metabolic process;GO:0006950//response to stress	GO:0004553//hydrolase activity, hydrolyzing O-glycosyl compounds	GO:0016023//cytoplasmic membrane-bounded vesicle	--
CL1373.Contig2_All	979	22.0035	209.891	3.2538	Up	0	0	gi|359474466|ref|XP_002277609.2|	311.2	1e-83	PREDICTED: putative glucan endo-1,3-beta-glucosidase GVI-like [Vitis vinifera]	--	--	--	--	sp|A7PQW3|E13B_VITVI	234	7e-62	Glucan endo-1,3-beta-glucosidase OS=Vitis vinifera GN=VIT_06s0061g00120 PE=1 SV=2	--	--	--	--	--	--	--	--	--	--	GO:0005975//carbohydrate metabolic process;GO:0006950//response to stress	GO:0004553//hydrolase activity, hydrolyzing O-glycosyl compounds	GO:0016023//cytoplasmic membrane-bounded vesicle	--
CL14120.Contig1_All	1129	4.4272	72.8176	4.0398	Up	0	0	gi|327344109|gb|AEA50959.1|	285.4	1e-75	protodermal factor 1.2 [Gossypium barbadense]	gi|327344108|gb|JF421223.1|	71.9	1e-09	Gossypium barbadense protodermal factor 1.2 gene, complete cds	sp|Q9SN46|LRX5_ARATH	84	1e-16	Leucine-rich repeat extensin-like protein 5 OS=Arabidopsis thaliana GN=LRX5 PE=2 SV=2	Rv3876	53.5	6e-07	COG0455	ATPases involved in chromosome partitioning	K12831	1e-13	75.9	cre:CHLREDRAFT_196073	splicing factor 3B subunit 4	GO:0009987//cellular process;GO:0050789//regulation of biological process;GO:0048856//anatomical structure development;GO:0040007//growth;GO:0046686//response to cadmium ion	-	GO:0005829//cytosol;GO:0005886//plasma membrane	ko01100//Metabolic pathways;ko00565//Ether lipid metabolism;ko00564//Glycerophospholipid metabolism;ko04144//Endocytosis;ko03040//Spliceosome
CL14253.Contig2_All	1795	13.9229	105.965	2.9281	Up	0	0	gi|359497035|ref|XP_002263860.2|	692.2	0	PREDICTED: cytochrome P450 93A1-like [Vitis vinifera]	gi|29122721|dbj|AP006082.1|	83.8	5e-13	Lotus japonicus genomic DNA, chromosome 4, clone: LjT31E04, TM0126, complete sequence	sp|Q9SBQ9|F3PH_PETHY	358	7e-99	Flavonoid 3'-monooxygenase OS=Petunia hybrida GN=CYP75B2 PE=2 SV=1	alr4766	121	4e-27	COG2124	Cytochrome P450	K05280	2e-101	368	gmx:547475	flavonoid 3'-monooxygenase [EC:1.14.13.21]	GO:0055114//oxidation-reduction process;GO:0015706//nitrate transport;GO:0010106//cellular response to iron ion starvation;GO:0006826//iron ion transport;GO:0010167//response to nitrate;GO:0010043//response to zinc ion	GO:0033772;GO:0009055//electron carrier activity;GO:0019825//oxygen binding;GO:0020037//heme binding;GO:0005506//iron ion binding	GO:0005618//cell wall;GO:0005739//mitochondrion;GO:0009506//plasmodesma;GO:0005774//vacuolar membrane;GO:0009507//chloroplast;GO:0005794//Golgi apparatus;GO:0005783//endoplasmic reticulum;GO:0005886//plasma membrane	ko01110//Biosynthesis of secondary metabolites;ko00941//Flavonoid biosynthesis;ko01100//Metabolic pathways;ko00944//Flavone and flavonol biosynthesis
CL14302.Contig2_All	508	4.0924	151.751	5.2126	Up	0	0	--	--	--	--	--	--	--	--	--	--	--	--	--	--	--	--	--	--	--	--	--	--	-	-	-	--
CL1453.Contig4_All	1681	87.6236	21.6183	-2.0191	Down	0	0	gi|297735205|emb|CBI17567.3|	738	0	unnamed protein product [Vitis vinifera]	gi|225430839|ref|XM_002273447.1|	123	6e-25	PREDICTED: Vitis vinifera uncharacterized LOC100254794 (LOC100254794), mRNA	--	--	--	--	PH0367	120	7e-27	COG0477	Permeases of the major facilitator superfamily	K13783	3e-08	58.5	zma:100216884	MFS transporter, OPA family, solute carrier family 37 (glycerol-3-phosphate transporter), member 1/2	GO:0015706//nitrate transport;GO:0055085//transmembrane transport	GO:0005351//sugar:hydrogen symporter activity	GO:0016023//cytoplasmic membrane-bounded vesicle;GO:0016021//integral to membrane;GO:0009507//chloroplast;GO:0005739//mitochondrion	--
CL14789.Contig2_All	1569	229.311	676.535	1.5609	Up	0	0	gi|30141021|dbj|BAC75924.1|	655.6	0	cysteine protease-2 [Helianthus annuus]	gi|30141020|dbj|AB109187.1|	761	0	Helianthus annuus scp2 mRNA for cysteine protease-2, complete cds	sp|O65039|CYSEP_RICCO	553	1e-157	Vignain OS=Ricinus communis GN=CYSEP PE=1 SV=1	AF1946_2	83.6	9e-16	COG4870	Cysteine protease	K01365	9e-161	565	pop:POPTR_666563	cathepsin L [EC:3.4.22.15]	GO:0006508//proteolysis;GO:0055114//oxidation-reduction process	GO:0032440//2-alkenal reductase [NAD(P)] activity;GO:0008234//cysteine-type peptidase activity	GO:0005576//extracellular region	ko04145//Phagosome
CL14794.Contig1_All	982	99.9968	271.244	1.4396	Up	0	0	gi|238055376|sp|B9RT03.1|CSPL5_RICCO	189.9	4e-47	RecName: Full=CASP-like protein RCOM_0679870	--	--	--	--	sp|B9RT03|CSPL5_RICCO	189	2e-48	CASP-like protein RCOM_0679870 OS=Ricinus communis GN=RCOM_0679870 PE=2 SV=1	--	--	--	--	--	--	--	--	--	--	GO:0009407//toxin catabolic process;GO:0010583//response to cyclopentenone;GO:0015706//nitrate transport;GO:0006865//amino acid transport;GO:0010167//response to nitrate	-	GO:0005768//endosome;GO:0005794//Golgi apparatus;GO:0016020//membrane;GO:0005802//trans-Golgi network	--
CL14869.Contig1_All	1964	40.0438	2.6757	-3.9036	Down	0	0	gi|357506157|ref|XP_003623367.1|	430.3	5e-119	hypothetical protein MTR_7g070060 [Medicago truncatula] >gi|355498382|gb|AES79585.1| hypothetical protein MTR_7g070060 [Medicago truncatula]	gi|356544905|ref|XM_003540840.1|	83.8	6e-13	PREDICTED: Glycine max external NADH-ubiquinone oxidoreductase 2, mitochondrial-like (LOC100790773), mRNA	sp|Q94BV7|NDB2_ARATH	95.1	1e-19	NAD(P)H dehydrogenase B2, mitochondrial OS=Arabidopsis thaliana GN=NDB2 PE=1 SV=1	--	--	--	--	--	K03885	4e-19	95.1	ath:AT4G05020	NADH dehydrogenase [EC:1.6.99.3]	GO:0045492//xylan biosynthetic process;GO:0010413//glucuronoxylan metabolic process	-	GO:0005794//Golgi apparatus	ko00190//Oxidative phosphorylation
CL1538.Contig1_All	746	3.3797	2703.54	9.6437	Up	0	0	gi|262070655|gb|ACY08806.1|	127.9	1e-28	preproalbumin [Helianthus exilis]	gi|166798224|gb|EU263301.1|	71.9	9e-10	Pistacia lentiscus clone Pislen 114 microsatellite sequence	sp|P15461|2SS5_HELAN	119	1e-27	2S seed storage protein OS=Helianthus annuus GN=HAG5 PE=1 SV=1	YBR112c	56.6	4e-08	COG0457	FOG: TPR repeat	K15168	6e-07	52.8	gmx:100801664	mediator of RNA polymerase II transcription subunit 25	-	-	-	ko03022//Basal transcription factors
CL153.Contig1_All	1568	0.9873	901.657	9.8349	Up	0	0	gi|81238594|gb|ABB60055.1|	495.4	1e-138	11S globulin precursor isoform 4 [Sesamum indicum]	--	--	--	--	sp|P19084|11S3_HELAN	410	1e-114	11S globulin seed storage protein G3 OS=Helianthus annuus GN=HAG3 PE=3 SV=1	--	--	--	--	--	--	--	--	--	--	-	-	-	--
CL15695.Contig1_All	530	68.2688	363.504	2.4127	Up	0	0	gi|168237|gb|AAA33375.1|	63.2	2e-09	hydroxyproline-rich protein [Helianthus annuus] >gi|445130|prf||1908433A Hyp-rich glycoprotein	gi|168236|gb|M76546.1|HNNHPRG	184	6e-44	Helianthus annuus hydroxyproline-rich protein gene, complete cds	sp|Q9FS16|EXTN3_ARATH	167	4e-42	Extensin-3 OS=Arabidopsis thaliana GN=EXT3 PE=2 SV=3	Rv3876	60.8	1e-09	COG0455	ATPases involved in chromosome partitioning	K01115	3e-21	99.4	vcn:VOLCADRAFT_99471	phospholipase D [EC:3.1.4.4]	GO:0043161//proteasomal ubiquitin-dependent protein catabolic process;GO:0009753//response to jasmonic acid stimulus;GO:0043248//proteasome assembly;GO:0048767//root hair elongation;GO:0009735//response to cytokinin stimulus;GO:0051788//response to misfolded protein;GO:0009611//response to wounding;GO:0009751//response to salicylic acid stimulus;GO:0009737//response to abscisic acid stimulus;GO:0…	GO:0005199//structural constituent of cell wall	-	ko01100//Metabolic pathways;ko00565//Ether lipid metabolism;ko00564//Glycerophospholipid metabolism;ko04144//Endocytosis
CL1587.Contig1_All	1248	0.1418	40.9305	8.1732	Up	0	0	gi|119127|sp|P20075.1|LEAD8_DAUCA	97.1	5e-19	RecName: Full=Embryonic protein DC-8 >gi|4902464|emb|CAA34258.2| embryo-specific protein 66kDa [Daucus carota]	--	--	--	--	sp|P20075|LEAD8_DAUCA	313	1e-85	Embryonic protein DC-8 OS=Daucus carota PE=3 SV=1	tolA	70.1	8e-12	COG3064	Membrane protein involved in colicin uptake	K03004	6e-08	57	osa:4325336	DNA-directed RNA polymerase I subunit RPA43	-	-	-	ko01100//Metabolic pathways;ko00240//Pyrimidine metabolism;ko03040//Spliceosome;ko00230//Purine metabolism;ko03020//RNA polymerase
CL158.Contig2_All	393	7.541	188.904	4.6468	Up	0	0	--	--	--	--	--	--	--	--	--	--	--	--	--	--	--	--	--	--	--	--	--	--	-	-	-	--
CL15900.Contig2_All	1812	1.9041	40.1844	4.3995	Up	0	0	gi|297745542|emb|CBI40707.3|	689.9	0	unnamed protein product [Vitis vinifera]	gi|225457529|ref|XM_002272154.1|	61.9	2e-06	PREDICTED: Vitis vinifera probable flavin-containing monooxygenase 1-like (LOC100241061), mRNA	sp|Q9LMA1|FMO1_ARATH	340	2e-93	Probable flavin-containing monooxygenase 1 OS=Arabidopsis thaliana GN=FMO1 PE=2 SV=1	CC0774	93.2	1e-18	COG2072	Predicted flavoprotein involved in K+ transport	K11816	4e-16	84.7	aly:ARALYDRAFT_494616	YUCCA family monooxygenase [EC:1.14.13.-]	-	GO:0004497//monooxygenase activity;GO:0050662//coenzyme binding	-	ko00380//Tryptophan metabolism
CL16006.Contig1_All	735	0.7823	672.14	9.7468	Up	0	0	gi|262070655|gb|ACY08806.1|	139.4	4e-32	preproalbumin [Helianthus exilis]	gi|356563835|ref|XM_003550116.1|	61.9	8e-07	PREDICTED: Glycine max transcriptional corepressor LEUNIG-like, transcript variant 2 (LOC100809084), mRNA	sp|P15461|2SS5_HELAN	113	1e-25	2S seed storage protein OS=Helianthus annuus GN=HAG5 PE=1 SV=1	YBR112c	58.5	1e-08	COG0457	FOG: TPR repeat	K04498	1e-07	55.1	cre:CHLREDRAFT_145462	E1A/CREB-binding protein [EC:2.3.1.48]	-	-	-	--
CL16006.Contig2_All	454	1.7537	869.702	8.954	Up	0	0	gi|262070655|gb|ACY08806.1|	95.5	2e-19	preproalbumin [Helianthus exilis]	--	--	--	--	sp|P15461|2SS5_HELAN	66.2	7e-12	2S seed storage protein OS=Helianthus annuus GN=HAG5 PE=1 SV=1	--	--	--	--	--	--	--	--	--	--	-	-	-	--
CL16033.Contig2_All	1170	150.354	49.0643	-1.6156	Down	0	0	gi|147777594|emb|CAN67034.1|	245	1e-63	hypothetical protein VITISV_013534 [Vitis vinifera]	gi|157098796|gb|AC209584.1|	63.9	3e-07	Solanum lycopersicum DNA sequence from clone LE_HBa-21L2 on chromosome 12, complete sequence	sp|Q9SF32|IQD1_ARATH	100	2e-21	Protein IQ-DOMAIN 1 OS=Arabidopsis thaliana GN=IQD1 PE=1 SV=1	--	--	--	--	--	--	--	--	--	--	-	-	-	--
CL1678.Contig1_All	1912	12.8627	68.7819	2.4188	Up	0	0	gi|37993657|gb|AAR06914.1|	590.5	2e-167	UDP-glycosyltransferase 71E1 [Stevia rebaudiana]	gi|37993656|gb|AY345976.1|	99.6	1e-17	Stevia rebaudiana UDP-glycosyltransferase 71E1 mRNA, complete cds	sp|Q2V6K0|UFOG6_FRAAN	441	9e-124	UDP-glucose flavonoid 3-O-glucosyltransferase 6 OS=Fragaria ananassa GN=GT6 PE=1 SV=1	--	--	--	--	--	K13263	3e-64	244	gmx:100101902	isoflavone 7-O-glucosyltransferase [EC:2.4.1.170]	-	GO:0016740//transferase activity	-	ko00943//Isoflavonoid biosynthesis
CL1814.Contig5_All	3659	81.7926	13.6197	-2.5863	Down	0	0	gi|71834078|dbj|BAE16980.1|	901.7	0	sterol C-24 reductase [Zinnia elegans]	gi|71834077|dbj|AB231156.1|	135	3e-28	Zinnia elegans ZeDIM mRNA for sterol C-24 reductase, complete cds	sp|P93472|DIM_PEA	855	0	Delta(24)-sterol reductase OS=Pisum sativum GN=DIM PE=1 SV=1	Cgl0556	114	9e-25	COG0277	FAD/FMN-containing dehydrogenases	K09828	0	900	vvi:100258158	delta24-sterol reductase [EC:1.3.1.72]	GO:0048653//anther development;GO:0016126//sterol biosynthetic process;GO:0009825//multidimensional cell growth;GO:0009664//plant-type cell wall organization;GO:0010075//regulation of meristem growth;GO:0043481//anthocyanin accumulation in tissues in response to UV light;GO:0048767//root hair elongation;GO:0006084//acetyl-CoA metabolic process;GO:0005982//starch metabolic process;GO:0009834//seco…	GO:0050660//flavin adenine dinucleotide binding;GO:0008762//UDP-N-acetylmuramate dehydrogenase activity;GO:0005516//calmodulin binding	GO:0005774//vacuolar membrane;GO:0016021//integral to membrane;GO:0005886//plasma membrane;GO:0005634//nucleus	ko01110//Biosynthesis of secondary metabolites;ko01100//Metabolic pathways;ko00100//Steroid biosynthesis
CL1814.Contig6_All	3625	72.4686	12.2731	-2.5619	Down	0	0	gi|71834078|dbj|BAE16980.1|	901.7	0	sterol C-24 reductase [Zinnia elegans]	gi|71834077|dbj|AB231156.1|	135	3e-28	Zinnia elegans ZeDIM mRNA for sterol C-24 reductase, complete cds	sp|P93472|DIM_PEA	855	0	Delta(24)-sterol reductase OS=Pisum sativum GN=DIM PE=1 SV=1	Cgl0556	114	9e-25	COG0277	FAD/FMN-containing dehydrogenases	K09828	0	900	vvi:100258158	delta24-sterol reductase [EC:1.3.1.72]	GO:0048653//anther development;GO:0016126//sterol biosynthetic process;GO:0009825//multidimensional cell growth;GO:0009664//plant-type cell wall organization;GO:0010075//regulation of meristem growth;GO:0043481//anthocyanin accumulation in tissues in response to UV light;GO:0048767//root hair elongation;GO:0006084//acetyl-CoA metabolic process;GO:0005982//starch metabolic process;GO:0009834//seco…	GO:0050660//flavin adenine dinucleotide binding;GO:0008762//UDP-N-acetylmuramate dehydrogenase activity;GO:0005516//calmodulin binding	GO:0005774//vacuolar membrane;GO:0016021//integral to membrane;GO:0005886//plasma membrane;GO:0005634//nucleus	ko01110//Biosynthesis of secondary metabolites;ko01100//Metabolic pathways;ko00100//Steroid biosynthesis
CL1928.Contig1_All	3545	26.7019	76.7705	1.5236	Up	0	0	gi|359482654|ref|XP_003632802.1|	1772.7	0	PREDICTED: pleiotropic drug resistance protein 1-like [Vitis vinifera]	gi|359482653|ref|XM_003632754.1|	305	2e-79	PREDICTED: Vitis vinifera pleiotropic drug resistance protein 1-like (LOC100241161), mRNA	sp|Q76CU2|PDR1_TOBAC	1770	0	Pleiotropic drug resistance protein 1 OS=Nicotiana tabacum GN=PDR1 PE=2 SV=1	YDR406w_3	223	2e-57	COG1131	ABC-type multidrug transport system, ATPase component	K05681	8e-52	204	cme:CMS467C	ATP-binding cassette, subfamily G (WHITE), member 2	GO:0006200//ATP catabolic process	GO:0015416//organic phosphonate transmembrane-transporting ATPase activity;GO:0005524//ATP binding;GO:0015417//polyamine-transporting ATPase activity	GO:0016020//membrane	ko02010//ABC transporters;ko03040//Spliceosome
CL1928.Contig2_All	3531	24.5028	73.9092	1.5928	Up	0	0	gi|75326590|sp|Q76CU2.1|PDR1_TOBAC	115.9	4e-24	RecName: Full=Pleiotropic drug resistance protein 1; AltName: Full=NtPDR1 >gi|41052472|dbj|BAD07483.1| PDR-type ABC transporter 1 [Nicotiana tabacum]	gi|359482653|ref|XM_003632754.1|	305	2e-79	PREDICTED: Vitis vinifera pleiotropic drug resistance protein 1-like (LOC100241161), mRNA	sp|Q76CU2|PDR1_TOBAC	1662	0	Pleiotropic drug resistance protein 1 OS=Nicotiana tabacum GN=PDR1 PE=2 SV=1	YDR406w_3	223	2e-57	COG1131	ABC-type multidrug transport system, ATPase component	K05681	2e-47	190	cme:CMS467C	ATP-binding cassette, subfamily G (WHITE), member 2	GO:0006200//ATP catabolic process	GO:0015416//organic phosphonate transmembrane-transporting ATPase activity;GO:0005524//ATP binding	GO:0016020//membrane	ko02010//ABC transporters;ko03040//Spliceosome
CL2174.Contig4_All	1067	17.7014	197.171	3.4775	Up	0	0	gi|1345786|sp|P48390.1|CHS1_GERHY	466.5	2e-130	RecName: Full=Chalcone synthase 1; AltName: Full=Naringenin-chalcone synthase 1 >gi|853928|emb|CAA86218.1| chalcone synthase [Gerbera hybrid cultivar]	gi|21218393|gb|AF511475.1|	206	3e-50	Chrysanthemum chanetii chalcone synthase pseudogene, partial sequence	sp|P48390|CHS1_GERHY	466	1e-131	Chalcone synthase 1 OS=Gerbera hybrida GN=CHS1 PE=2 SV=1	DR2091	83.6	5e-16	COG3424	Predicted naringenin-chalcone synthase	K00660	7e-125	445	gmx:100775264	chalcone synthase [EC:2.3.1.74]	GO:0009058//biosynthetic process	GO:0016747//transferase activity, transferring acyl groups other than amino-acyl groups	-	ko01110//Biosynthesis of secondary metabolites;ko00941//Flavonoid biosynthesis;ko01100//Metabolic pathways;ko04712//Circadian rhythm - plant
CL2382.Contig2_All	697	1396.54	382.027	-1.8701	Down	0	0	gi|225427023|ref|XP_002271461.1|	201.4	8e-51	PREDICTED: 14 kDa proline-rich protein DC2.15 isoform 1 [Vitis vinifera]	gi|145049744|gb|EF192429.1|	91.7	9e-16	Ipomoea batatas proline-rich protein mRNA, complete cds	sp|P14009|14KD_DAUCA	150	5e-37	14 kDa proline-rich protein DC2.15 OS=Daucus carota PE=2 SV=1	--	--	--	--	--	--	--	--	--	--	GO:0000038//very long-chain fatty acid metabolic process;GO:0006869//lipid transport;GO:0042335//cuticle development	GO:0008289//lipid binding	GO:0005576//extracellular region;GO:0009535//chloroplast thylakoid membrane	--
CL2517.Contig1_All	666	9.0325	1073.65	6.8932	Up	0	0	gi|399105973|gb|AFP19885.1|	157.5	1e-37	14.3 kDa oleosin [Jatropha curcas]	--	--	--	--	sp|P29110|OLEO3_BRANA	151	3e-37	Oleosin Bn-III OS=Brassica napus PE=2 SV=1	--	--	--	--	--	--	--	--	--	--	-	-	GO:0005811//lipid particle;GO:0016020//membrane	--
CL2517.Contig2_All	637	2.2915	218.898	6.5778	Up	0	0	gi|399105973|gb|AFP19885.1|	158.3	7e-38	14.3 kDa oleosin [Jatropha curcas]	--	--	--	--	sp|P29525|OLEO1_ARATH	151	3e-37	Oleosin 18.5 kDa OS=Arabidopsis thaliana GN=At4g25140 PE=1 SV=1	--	--	--	--	--	--	--	--	--	--	GO:0010162//seed dormancy process;GO:0009845//seed germination;GO:0010344//seed oilbody biogenesis;GO:0009933//meristem structural organization;GO:0006606//protein import into nucleus;GO:0009909//regulation of flower development;GO:0009640//photomorphogenesis;GO:0010228//vegetative to reproductive phase transition of meristem;GO:0016567//protein ubiquitination;GO:0019915//lipid storage;GO:0050826…	-	GO:0005739//mitochondrion;GO:0005811//lipid particle;GO:0016020//membrane	--
CL2521.Contig3_All	2763	6.9159	42.7133	2.6267	Up	0	0	gi|359478691|ref|XP_002285084.2|	1289.6	0	PREDICTED: beta-galactosidase 8-like [Vitis vinifera] >gi|297746241|emb|CBI16297.3| unnamed protein product [Vitis vinifera]	gi|359478690|ref|XM_002285048.2|	220	6e-54	PREDICTED: Vitis vinifera beta-galactosidase 8-like (LOC100245036), mRNA	sp|Q9SCV4|BGAL8_ARATH	1207	0	Beta-galactosidase 8 OS=Arabidopsis thaliana GN=BGAL8 PE=2 SV=2	XF0840	172	2e-42	COG1874	Beta-galactosidase	K12309	0	827	ath:AT3G52840	beta-galactosidase [EC:3.2.1.23]	GO:0005975//carbohydrate metabolic process	GO:0030246//carbohydrate binding;GO:0004565//beta-galactosidase activity;GO:0043169//cation binding	GO:0005576//extracellular region;GO:0005618//cell wall	ko01100//Metabolic pathways;ko00052//Galactose metabolism;ko00511//Other glycan degradation;ko00604//Glycosphingolipid biosynthesis - ganglio series;ko00600//Sphingolipid metabolism;ko00531//Glycosaminoglycan degradation
CL2711.Contig3_All	1602	85.9806	20.8496	-2.044	Down	0	0	gi|255577645|ref|XP_002529699.1|	264.6	2e-69	basic 7S globulin 2 precursor small subunit, putative [Ricinus communis] >gi|223530801|gb|EEF32665.1| basic 7S globulin 2 precursor small subunit, putative [Ricinus communis]	--	--	--	--	sp|Q8RVH5|7SBG2_SOYBN	156	3e-38	Basic 7S globulin 2 OS=Glycine max PE=1 SV=1	--	--	--	--	--	--	--	--	--	--	-	-	-	--
CL2745.Contig2_All	953	168.809	49.4414	-1.7716	Down	0	0	gi|75156641|sp|Q8LKP9.1|CFI_SAUME	226.1	5e-58	RecName: Full=Chalcone--flavonone isomerase; Short=Chalcone isomerase >gi|21327031|gb|AAM48130.1|AF509335_1 chalcone isomerase [Saussurea medusa]	--	--	--	--	sp|Q8LKP9|CFI_SAUME	226	2e-59	Chalcone--flavonone isomerase OS=Saussurea medusa GN=CHI PE=2 SV=1	--	--	--	--	--	K01859	7e-51	199	vvi:100233078	chalcone isomerase [EC:5.5.1.6]	-	-	-	ko01110//Biosynthesis of secondary metabolites;ko00941//Flavonoid biosynthesis;ko01100//Metabolic pathways
CL2745.Contig3_All	1018	494.99	128.573	-1.9448	Down	0	0	gi|75156641|sp|Q8LKP9.1|CFI_SAUME	230.3	3e-59	RecName: Full=Chalcone--flavonone isomerase; Short=Chalcone isomerase >gi|21327031|gb|AAM48130.1|AF509335_1 chalcone isomerase [Saussurea medusa]	--	--	--	--	sp|Q8LKP9|CFI_SAUME	230	1e-60	Chalcone--flavonone isomerase OS=Saussurea medusa GN=CHI PE=2 SV=1	--	--	--	--	--	K01859	1e-50	198	vvi:100233078	chalcone isomerase [EC:5.5.1.6]	-	-	-	ko01110//Biosynthesis of secondary metabolites;ko00941//Flavonoid biosynthesis;ko01100//Metabolic pathways
CL2779.Contig1_All	1833	1225.2	173.401	-2.8208	Down	0	0	gi|255568633|ref|XP_002525290.1|	482.3	1e-134	transferase, putative [Ricinus communis] >gi|223535448|gb|EEF37118.1| transferase, putative [Ricinus communis]	gi|357476508|ref|XM_003608492.1|	63.9	5e-07	Medicago truncatula Galactomannan galactosyltransferase (MTR_4g097230) mRNA, complete cds	sp|Q564G7|GMGT1_CYATE	453	1e-127	Galactomannan galactosyltransferase 1 OS=Cyamopsis tetragonoloba GN=GMGT1 PE=1 SV=1	--	--	--	--	--	K08238	2e-86	318	gmx:100813899	xyloglucan 6-xylosyltransferase [EC:2.4.2.39]	-	GO:0016757//transferase activity, transferring glycosyl groups	GO:0005802//trans-Golgi network;GO:0005794//Golgi apparatus;GO:0005768//endosome	--
CL2.Contig10_All	2092	1.4589	75.296	5.6896	Up	0	0	gi|156070784|gb|ABU45197.1|	366.7	7e-100	unknown [Petunia integrifolia subsp. inflata]	gi|297836597|ref|XM_002886135.1|	63.9	6e-07	Arabidopsis lyrata subsp. lyrata hypothetical protein, mRNA	sp|Q9SPL4|AMP22_MACIN	107	3e-23	Vicilin-like antimicrobial peptides 2-2 OS=Macadamia integrifolia GN=AMP2-2 PE=2 SV=1	--	--	--	--	--	K11596	3e-07	55.5	aly:ARALYDRAFT_473977	argonaute	-	-	-	--
CL2.Contig11_All	2046	0.2594	86.5227	8.3818	Up	0	0	gi|156070784|gb|ABU45197.1|	366.7	7e-100	unknown [Petunia integrifolia subsp. inflata]	gi|297836597|ref|XM_002886135.1|	63.9	6e-07	Arabidopsis lyrata subsp. lyrata hypothetical protein, mRNA	sp|Q9SPL4|AMP22_MACIN	107	3e-23	Vicilin-like antimicrobial peptides 2-2 OS=Macadamia integrifolia GN=AMP2-2 PE=2 SV=1	--	--	--	--	--	K11596	3e-07	55.5	aly:ARALYDRAFT_473977	argonaute	-	-	-	--
CL2.Contig3_All	2124	0.3124	138.091	8.788	Up	0	0	gi|156070784|gb|ABU45197.1|	374.4	3e-102	unknown [Petunia integrifolia subsp. inflata]	gi|297836597|ref|XM_002886135.1|	63.9	6e-07	Arabidopsis lyrata subsp. lyrata hypothetical protein, mRNA	sp|Q9SPL4|AMP22_MACIN	107	4e-23	Vicilin-like antimicrobial peptides 2-2 OS=Macadamia integrifolia GN=AMP2-2 PE=2 SV=1	--	--	--	--	--	K11596	2e-07	56.6	aly:ARALYDRAFT_473977	argonaute	-	-	-	--
CL3005.Contig1_All	1092	131.605	29.0373	-2.1802	Down	0	0	gi|7025493|gb|AAF35901.1|AF230332_1	499.2	4e-140	expansin 2 [Zinnia violacea]	gi|7025492|gb|AF230332.1|	626	1e-176	Zinnia elegans expansin 2 mRNA, complete cds	sp|O22874|EXPA8_ARATH	429	1e-120	Expansin-A8 OS=Arabidopsis thaliana GN=EXPA8 PE=2 SV=1	--	--	--	--	--	--	--	--	--	--	GO:0009664//plant-type cell wall organization	-	GO:0005576//extracellular region;GO:0016020//membrane	--
CL3088.Contig1_All	2087	78.2711	306.109	1.9675	Up	0	0	gi|13940209|emb|CAC37922.1|	1013.5	0	fructan 1-exohydrolase IIa [Cichorium intybus] >gi|32492892|gb|AAP85536.1| fructan 1-exohydrolase IIa [Cichorium intybus]	gi|13940210|emb|AJ295034.1|	886	0	Cichorium intybus mRNA for fructan 1-exohydrolase IIb (1-feh IIb gene)	sp|Q43866|INV1_ARATH	616	2e-176	Beta-fructofuranosidase, insoluble isoenzyme CWINV1 OS=Arabidopsis thaliana GN=CWINV1 PE=1 SV=1	BS_sacC	194	7e-49	COG1621	Beta-fructosidases (levanase/invertase)	K01193	0	696	pop:POPTR_561648	beta-fructofuranosidase [EC:3.2.1.26]	GO:0005975//carbohydrate metabolic process	GO:0051669	-	ko01100//Metabolic pathways;ko00500//Starch and sucrose metabolism;ko00052//Galactose metabolism
CL318.Contig1_All	2150	2.0779	54.4152	4.7108	Up	0	0	gi|350538127|ref|NP_001233816.1|	791.2	0	laccase precursor [Solanum lycopersicum] >gi|170177495|gb|ACB10229.1| laccase [Solanum lycopersicum]	gi|28804500|dbj|AB090879.1|	190	4e-45	Aster tripolium mRNA for laccase, partial cds	sp|Q9SR40|LAC7_ARATH	691	0	Laccase-7 OS=Arabidopsis thaliana GN=LAC7 PE=2 SV=1	SPAC1F7.08	164	7e-40	COG2132	Putative multicopper oxidases	K00423	2e-63	242	aly:ARALYDRAFT_489021	L-ascorbate oxidase [EC:1.10.3.3]	GO:0015706//nitrate transport;GO:0010106//cellular response to iron ion starvation;GO:0010228//vegetative to reproductive phase transition of meristem;GO:0006826//iron ion transport;GO:0046688//response to copper ion;GO:0010167//response to nitrate;GO:0008152//metabolic process	GO:0016682//oxidoreductase activity, acting on diphenols and related substances as donors, oxygen as acceptor;GO:0046872//metal ion binding	GO:0005576//extracellular region	ko01100//Metabolic pathways;ko00053//Ascorbate and aldarate metabolism
CL3227.Contig1_All	1492	32.7596	114.859	1.8099	Up	0	0	gi|6692816|dbj|BAA89423.1|	503.1	4e-141	allyl alcohol dehydrogenase [Nicotiana tabacum]	gi|356504479|ref|XM_003520976.1|	157	4e-35	PREDICTED: Glycine max NADP-dependent alkenal double bond reductase P1-like (LOC100812880), mRNA	sp|Q39173|P2_ARATH	470	8e-133	NADP-dependent alkenal double bond reductase P2 OS=Arabidopsis thaliana GN=P2 PE=2 SV=2	SA1989	266	7e-71	COG2130	Putative NADP-dependent oxidoreductases	K07119	1e-139	494	vvi:100256090		GO:0006979//response to oxidative stress;GO:0046686//response to cadmium ion;GO:0055114//oxidation-reduction process	GO:0032440//2-alkenal reductase [NAD(P)] activity;GO:0008270//zinc ion binding;GO:0000166//nucleotide binding	GO:0005886//plasma membrane;GO:0005634//nucleus;GO:0005829//cytosol	--
CL3326.Contig2_All	2130	678.07	205.759	-1.7205	Down	0	0	gi|225431525|ref|XP_002275240.1|	748	0	PREDICTED: uncharacterized protein LOC100248912 [Vitis vinifera]	gi|60657589|gb|AY935502.1|	91.7	3e-15	Populus tremula x Populus tremuloides secondary cell wall-related glycosyltransferase family 8 mRNA, complete cds	sp|Q9LSB1|GUX1_ARATH	683	0	UDP-glucuronate:xylan alpha-glucuronosyltransferase 1 OS=Arabidopsis thaliana GN=GUX1 PE=2 SV=1	SMc04081	91.7	5e-18	COG5597	Alpha-N-acetylglucosamine transferase	K00750	0	697	rcu:RCOM_0138290	glycogenin glucosyltransferase [EC:2.4.1.186]	GO:0005982//starch metabolic process;GO:0009834//secondary cell wall biogenesis;GO:0010417//glucuronoxylan biosynthetic process	GO:0080116//glucuronoxylan glucuronosyltransferase activity	GO:0005794//Golgi apparatus;GO:0005634//nucleus	--
CL3467.Contig1_All	384	4.9532	175.935	5.1505	Up	0	0	gi|1655699|emb|CAA69032.1|	70.5	7e-12	pherophorin-S [Volvox carteri f. nagariensis]	--	--	--	--	sp|P21997|SSGP_VOLCA	80.1	3e-16	Sulfated surface glycoprotein 185 OS=Volvox carteri PE=1 SV=1	XF0818	67.4	6e-12	COG2730	Endoglucanase	K01115	3e-15	78.2	vcn:VOLCADRAFT_99471	phospholipase D [EC:3.1.4.4]	-	-	-	ko01100//Metabolic pathways;ko00565//Ether lipid metabolism;ko00564//Glycerophospholipid metabolism;ko04144//Endocytosis
CL3586.Contig2_All	1506	2.4084	91.9674	5.255	Up	0	0	gi|149938956|gb|ABR45723.1|	736.1	0	GDH1 [Actinidia chinensis]	gi|149938955|gb|EF063568.1|	361	1e-96	Actinidia chinensis GDH1 (GDH1) mRNA, complete cds	sp|Q43314|DHE1_ARATH	727	0	Glutamate dehydrogenase 1 OS=Arabidopsis thaliana GN=GDH1 PE=1 SV=1	TM1015	367	3e-101	COG0334	Glutamate dehydrogenase/leucine dehydrogenase	K00261	0	732	rcu:RCOM_1121650	glutamate dehydrogenase (NAD(P)+) [EC:1.4.1.3]	GO:0051171//regulation of nitrogen compound metabolic process;GO:0046686//response to cadmium ion;GO:0009646//response to absence of light;GO:0006520//cellular amino acid metabolic process;GO:0009651//response to salt stress;GO:0055114//oxidation-reduction process	GO:0004353//glutamate dehydrogenase [NAD(P)+] activity;GO:0050897//cobalt ion binding;GO:0005507//copper ion binding;GO:0005524//ATP binding;GO:0008270//zinc ion binding	GO:0005739//mitochondrion	ko01100//Metabolic pathways;ko00910//Nitrogen metabolism;ko00250//Alanine, aspartate and glutamate metabolism;ko00330//Arginine and proline metabolism
CL3586.Contig3_All	1895	22.5249	112.053	2.3146	Up	0	0	gi|255568914|ref|XP_002525427.1|	761.5	0	glutamate dehydrogenase, putative [Ricinus communis] >gi|223535240|gb|EEF36917.1| glutamate dehydrogenase, putative [Ricinus communis]	gi|359482122|ref|XM_003632667.1|	585	1e-164	PREDICTED: Vitis vinifera GDHB glutamate dehydrogenase (GDHB), mRNA	sp|Q9LEC8|DHEB_NICPL	754	0	Glutamate dehydrogenase B OS=Nicotiana plumbaginifolia GN=GDHB PE=2 SV=1	TM1015	375	1e-103	COG0334	Glutamate dehydrogenase/leucine dehydrogenase	K00261	0	761	rcu:RCOM_1121650	glutamate dehydrogenase (NAD(P)+) [EC:1.4.1.3]	GO:0009646//response to absence of light;GO:0055114//oxidation-reduction process;GO:0009651//response to salt stress;GO:0009448//gamma-aminobutyric acid metabolic process;GO:0051171//regulation of nitrogen compound metabolic process;GO:0046686//response to cadmium ion	GO:0005507//copper ion binding;GO:0008270//zinc ion binding;GO:0050897//cobalt ion binding;GO:0004353//glutamate dehydrogenase [NAD(P)+] activity;GO:0005524//ATP binding	GO:0005759//mitochondrial matrix	ko01100//Metabolic pathways;ko00910//Nitrogen metabolism;ko00250//Alanine, aspartate and glutamate metabolism;ko00330//Arginine and proline metabolism
CL3723.Contig2_All	898	11.5261	139.406	3.5963	Up	0	0	gi|225441133|ref|XP_002265852.1|	316.6	2e-85	PREDICTED: thaumatin-like protein 1 [Vitis vinifera] >gi|297739994|emb|CBI30176.3| unnamed protein product [Vitis vinifera]	--	--	--	--	sp|P50694|TLP_PRUAV	296	1e-80	Glucan endo-1,3-beta-glucosidase OS=Prunus avium PE=1 SV=1	--	--	--	--	--	--	--	--	--	--	-	-	-	--
CL3733.Contig1_All	1899	0.9783	219.625	7.8105	Up	0	0	gi|225460614|ref|XP_002264047.1|	478.4	1e-133	PREDICTED: vicilin-like antimicrobial peptides 2-2 [Vitis vinifera]	gi|118340978|gb|EF091701.1|	83.8	6e-13	Ficus pumila var. awkeotsang 7S globulin precursor, mRNA, complete cds	sp|Q9SPL4|AMP22_MACIN	140	2e-33	Vicilin-like antimicrobial peptides 2-2 OS=Macadamia integrifolia GN=AMP2-2 PE=2 SV=1	Rv1078	63.2	2e-09	COG1714	Predicted membrane protein/domain	K14709	2e-06	53.1	vcn:VOLCADRAFT_104214	solute carrier family 39 (zinc transporter), member 1/2/3	-	-	GO:0009506//plasmodesma	ko03040//Spliceosome
CL3733.Contig2_All	818	0.6489	134.475	7.6951	Up	0	0	gi|48210049|gb|AAT40548.1|	206.1	4e-52	Putative vicilin, identical [Solanum demissum]	gi|48210043|gb|AC149488.1|	77.8	2e-11	Solanum demissum chromosome 11 clone PGEC542, complete sequence	sp|P15590|GLB1_MAIZE	59.7	2e-09	Globulin-1 S allele OS=Zea mays GN=GLB1 PE=1 SV=2	--	--	--	--	--	--	--	--	--	--	-	GO:0045735//nutrient reservoir activity	-	--
CL3842.Contig2_All	742	17.2878	177.238	3.3579	Up	0	0	gi|225444105|ref|XP_002266983.1|	278.1	8e-74	PREDICTED: putative germin-like protein 2-1 [Vitis vinifera]	gi|157410315|gb|AC210554.1|	63.9	2e-07	Populus trichocarpa clone POP103-K18, complete sequence	sp|Q6YZA1|GL88_ORYSJ	257	4e-69	Germin-like protein 8-8 OS=Oryza sativa subsp. japonica GN=Os08g0189700 PE=2 SV=1	--	--	--	--	--	--	--	--	--	--	-	GO:0046872//metal ion binding;GO:0016491//oxidoreductase activity	GO:0016023//cytoplasmic membrane-bounded vesicle;GO:0005576//extracellular region	--
CL428.Contig2_All	1274	13.8184	79.5262	2.5248	Up	0	0	gi|255542972|ref|XP_002512549.1|	406.4	4e-112	Auxin-induced protein 5NG4, putative [Ricinus communis] >gi|223548510|gb|EEF50001.1| Auxin-induced protein 5NG4, putative [Ricinus communis]	--	--	--	--	sp|Q6J163|5NG4_PINTA	209	4e-54	Auxin-induced protein 5NG4 OS=Pinus taeda PE=2 SV=1	PAE1328	60.8	5e-09	COG0697	Permeases of the drug/metabolite transporter (DMT) superfamily	--	--	--	--	--	-	-	GO:0016020//membrane	--
CL4437.Contig3_All	2220	128.933	46.7414	-1.4638	Down	0	0	gi|359489252|ref|XP_002263787.2|	908.3	0	PREDICTED: protein WAX2-like [Vitis vinifera]	gi|116630761|emb|CT831142.1|	119	1e-23	Oryza sativa (indica cultivar-group) cDNA clone:OSIGCFA239P12, full insert sequence	sp|F4HVY0|CER1_ARATH	819	0	Protein ECERIFERUM 1 OS=Arabidopsis thaliana GN=CER1 PE=1 SV=1	CC1671	73.2	2e-12	COG3000	Sterol desaturase	K15404	0	904	pop:POPTR_732680	aldehyde decarbonylase [EC:4.1.99.5]	GO:0043447//alkane biosynthetic process;GO:0010025//wax biosynthetic process;GO:0042335//cuticle development;GO:0055114//oxidation-reduction process;GO:0009414//response to water deprivation;GO:0042742//defense response to bacterium;GO:0046185//aldehyde catabolic process;GO:0010143//cutin biosynthetic process;GO:0048653//anther development;GO:0050832//defense response to fungus	GO:0016491//oxidoreductase activity;GO:0071771//aldehyde decarbonylase activity;GO:0005506//iron ion binding	GO:0016021//integral to membrane;GO:0043668//exine	ko01110//Biosynthesis of secondary metabolites;ko00073//Cutin, suberine and wax biosynthesis
CL4650.Contig2_All	1272	3.5817	89.5245	4.6436	Up	0	0	gi|225433670|ref|XP_002265927.1|	482.3	6e-135	PREDICTED: auxin-induced protein PCNT115 isoform 1 [Vitis vinifera]	gi|357502820|ref|XM_003621651.1|	121	2e-24	Medicago truncatula Aldo-keto reductase yakc (MTR_7g021820) mRNA, complete cds	sp|O22707|ALKR3_ARATH	473	8e-134	Probable aldo-keto reductase 3 OS=Arabidopsis thaliana GN=At1g60690 PE=3 SV=1	AGc447	323	3e-88	COG0667	Predicted oxidoreductases (related to aryl-alcohol dehydrogenases)	K05275	2e-37	155	zma:100272747	pyridoxine 4-dehydrogenase [EC:1.1.1.65]	GO:0006094//gluconeogenesis;GO:0009611//response to wounding;GO:0009744//response to sucrose stimulus;GO:0009805//coumarin biosynthetic process;GO:0006355//regulation of transcription, DNA-dependent;GO:0009410//response to xenobiotic stimulus;GO:0009651//response to salt stress;GO:0080149//sucrose induced translational repression;GO:0006096//glycolysis;GO:0046686//response to cadmium ion;GO:00551…	GO:0046982//protein heterodimerization activity;GO:0043565//sequence-specific DNA binding;GO:0003700//sequence-specific DNA binding transcription factor activity;GO:0050236//pyridoxine:NADP 4-dehydrogenase activity	GO:0009941//chloroplast envelope;GO:0005829//cytosol;GO:0005886//plasma membrane;GO:0005634//nucleus	ko01110//Biosynthesis of secondary metabolites;ko01100//Metabolic pathways;ko00053//Ascorbate and aldarate metabolism;ko00750//Vitamin B6 metabolism
CL4920.Contig1_All	656	12.0022	135.573	3.4977	Up	0	0	gi|31322135|gb|AAO38032.1|	426.8	1e-118	delta12-fatty acid acetylenase [Helianthus annuus]	gi|31322142|gb|AY166777.1|	517	1e-144	Dimorphotheca sinuata delta12-fatty acid acetylenase gene, partial cds	sp|O81931|FAD12_CREAL	385	8e-108	Delta(12) fatty acid dehydrogenase OS=Crepis alpina PE=2 SV=2	all1597	136	3e-32	COG3239	Fatty acid desaturase	K10256	6e-87	318	vvi:100252129	omega-6 fatty acid desaturase (delta-12 desaturase) [EC:1.14.19.-]	-	-	-	ko01040//Biosynthesis of unsaturated fatty acids
CL4920.Contig2_All	1396	5.6717	154.787	4.7704	Up	0	0	gi|31322135|gb|AAO38032.1|	746.1	0	delta12-fatty acid acetylenase [Helianthus annuus]	gi|31322134|gb|AY166773.1|	856	0	Helianthus annuus delta12-fatty acid acetylenase mRNA, complete cds	sp|O81931|FAD12_CREAL	646	0	Delta(12) fatty acid dehydrogenase OS=Crepis alpina PE=2 SV=2	all1597	260	5e-69	COG3239	Fatty acid desaturase	K10256	6e-145	512	rcu:RCOM_0503360	omega-6 fatty acid desaturase (delta-12 desaturase) [EC:1.14.19.-]	-	-	-	ko01040//Biosynthesis of unsaturated fatty acids
CL4920.Contig3_All	1385	5.1099	60.4514	3.5644	Up	0	0	gi|31322135|gb|AAO38032.1|	728.8	0	delta12-fatty acid acetylenase [Helianthus annuus]	gi|6634079|emb|AJ245938.1|	781	0	Calendula officinalis partial mRNA for (8,11)-linoleoyl desaturase (des8.11 gene)	sp|O81931|FAD12_CREAL	638	0	Delta(12) fatty acid dehydrogenase OS=Crepis alpina PE=2 SV=2	all1597	259	1e-68	COG3239	Fatty acid desaturase	K10256	3e-146	516	mtr:MTR_7g093200	omega-6 fatty acid desaturase (delta-12 desaturase) [EC:1.14.19.-]	-	-	-	ko01040//Biosynthesis of unsaturated fatty acids
CL4920.Contig4_All	1348	12.7317	137.172	3.4295	Up	0	0	gi|31322135|gb|AAO38032.1|	728.4	0	delta12-fatty acid acetylenase [Helianthus annuus]	gi|31322134|gb|AY166773.1|	831	0	Helianthus annuus delta12-fatty acid acetylenase mRNA, complete cds	sp|O81931|FAD12_CREAL	635	0	Delta(12) fatty acid dehydrogenase OS=Crepis alpina PE=2 SV=2	all1597	258	1e-68	COG3239	Fatty acid desaturase	K10256	1e-147	521	pop:POPTR_667376	omega-6 fatty acid desaturase (delta-12 desaturase) [EC:1.14.19.-]	-	-	-	ko01040//Biosynthesis of unsaturated fatty acids
CL4920.Contig5_All	1433	8.2724	86.2102	3.3815	Up	0	0	gi|31322135|gb|AAO38032.1|	736.9	0	delta12-fatty acid acetylenase [Helianthus annuus]	gi|31322134|gb|AY166773.1|	866	0	Helianthus annuus delta12-fatty acid acetylenase mRNA, complete cds	sp|O81931|FAD12_CREAL	644	0	Delta(12) fatty acid dehydrogenase OS=Crepis alpina PE=2 SV=2	all1597	263	7e-70	COG3239	Fatty acid desaturase	K10256	2e-145	514	pop:POPTR_667376	omega-6 fatty acid desaturase (delta-12 desaturase) [EC:1.14.19.-]	-	-	-	ko01040//Biosynthesis of unsaturated fatty acids
CL5206.Contig1_All	651	66.7909	245.864	1.8801	Up	0	0	gi|168237|gb|AAA33375.1|	63.2	3e-09	hydroxyproline-rich protein [Helianthus annuus] >gi|445130|prf||1908433A Hyp-rich glycoprotein	gi|168236|gb|M76546.1|HNNHPRG	184	7e-44	Helianthus annuus hydroxyproline-rich protein gene, complete cds	sp|Q9FS16|EXTN3_ARATH	167	6e-42	Extensin-3 OS=Arabidopsis thaliana GN=EXT3 PE=2 SV=3	Rv3876	60.8	2e-09	COG0455	ATPases involved in chromosome partitioning	K01115	4e-21	99.4	vcn:VOLCADRAFT_99471	phospholipase D [EC:3.1.4.4]	GO:0043161//proteasomal ubiquitin-dependent protein catabolic process;GO:0009753//response to jasmonic acid stimulus;GO:0043248//proteasome assembly;GO:0048767//root hair elongation;GO:0009735//response to cytokinin stimulus;GO:0051788//response to misfolded protein;GO:0009611//response to wounding;GO:0009751//response to salicylic acid stimulus;GO:0009737//response to abscisic acid stimulus;GO:0…	GO:0005199//structural constituent of cell wall	-	ko01100//Metabolic pathways;ko00565//Ether lipid metabolism;ko00564//Glycerophospholipid metabolism;ko04144//Endocytosis
CL5410.Contig1_All	1951	12.0614	57.2948	2.248	Up	0	0	gi|37993657|gb|AAR06914.1|	328.2	0	UDP-glycosyltransferase 71E1 [Stevia rebaudiana]	gi|37993656|gb|AY345976.1|	188	1e-44	Stevia rebaudiana UDP-glycosyltransferase 71E1 mRNA, complete cds	sp|Q2V6K0|UFOG6_FRAAN	242	2e-129	UDP-glucose flavonoid 3-O-glucosyltransferase 6 OS=Fragaria ananassa GN=GT6 PE=1 SV=1	--	--	--	--	--	K13263	7e-59	165	gmx:100101902	isoflavone 7-O-glucosyltransferase [EC:2.4.1.170]	GO:0008152//metabolic process	GO:0016758//transferase activity, transferring hexosyl groups	-	ko00943//Isoflavonoid biosynthesis
CL5626.Contig1_All	838	7.7064	89.654	3.5402	Up	0	0	gi|224065244|ref|XP_002301735.1|	79.3	7e-14	predicted protein [Populus trichocarpa] >gi|222843461|gb|EEE81008.1| predicted protein [Populus trichocarpa]	--	--	--	--	sp|Q43681|NLTP_VIGUN	74.7	6e-14	Probable non-specific lipid-transfer protein AKCS9 OS=Vigna unguiculata PE=2 SV=1	--	--	--	--	--	--	--	--	--	--	-	-	-	--
CL5747.Contig1_All	720	8.478	111.151	3.7127	Up	0	0	gi|396318181|gb|AFN85535.1|	234.2	1e-60	PRp27-like protein [Olea europaea subsp. europaea]	--	--	--	--	--	--	--	--	--	--	--	--	--	--	--	--	--	--	-	-	-	--
CL5801.Contig5_All	1369	7.6899	61.8736	3.0083	Up	0	0	gi|6118361|gb|AAF04094.1|AF188264_1	540.4	2e-152	delta-12 oleate desaturase [Vernonia galamensis]	gi|6063029|gb|AF162199.1|AF162199	295	6e-77	Lactuca sativa oleate 12-hydroxylase mRNA, partial cds	sp|P48631|FD6E2_SOYBN	506	9e-144	Omega-6 fatty acid desaturase, endoplasmic reticulum isozyme 2 OS=Glycine max GN=FAD2-2 PE=2 SV=1	all1597	266	6e-71	COG3239	Fatty acid desaturase	K10256	2e-148	523	vvi:100252129	omega-6 fatty acid desaturase (delta-12 desaturase) [EC:1.14.19.-]	GO:0008152//metabolic process	GO:0016491//oxidoreductase activity	-	ko01040//Biosynthesis of unsaturated fatty acids
CL6516.Contig1_All	5612	56.1186	18.7043	-1.5851	Down	0	0	gi|255576178|ref|XP_002528983.1|	60.5	3e-07	ubiquitin-protein ligase, putative [Ricinus communis] >gi|223531573|gb|EEF33402.1| ubiquitin-protein ligase, putative [Ricinus communis]	gi|359480837|ref|XM_002276762.2|	989	0	PREDICTED: Vitis vinifera uncharacterized LOC100264630 (LOC100264630), mRNA	sp|Q9C9A6|PUB10_ARATH	71.6	5e-12	U-box domain-containing protein 10 OS=Arabidopsis thaliana GN=PUB10 PE=2 SV=1	YNL189w	62.8	7e-09	COG5064	Karyopherin (importin) alpha	K08332	2e-17	91.3	vcn:VOLCADRAFT_41528	vacuolar protein 8	GO:0051211//anisotropic cell growth;GO:0030244//cellulose biosynthetic process;GO:0009832//plant-type cell wall biogenesis;GO:0015979//photosynthesis	GO:0016874//ligase activity	GO:0009506//plasmodesma;GO:0005886//plasma membrane;GO:0016021//integral to membrane;GO:0005634//nucleus;GO:0005829//cytosol;GO:0009522//photosystem I	ko04140//Regulation of autophagy
CL6966.Contig1_All	998	98.7925	251.322	1.3471	Up	0	0	--	--	--	--	--	--	--	--	--	--	--	--	--	--	--	--	--	--	--	--	--	--	-	-	-	--
CL7034.Contig1_All	1647	116.37	31.9071	-1.8668	Down	0	0	gi|225423507|ref|XP_002269692.1|	901.4	0	PREDICTED: UDP-glucose 6-dehydrogenase-like isoform 1 [Vitis vinifera]	gi|189011719|gb|AC226016.1|	545	1e-152	Solanum lycopersicum chromosome 6 clone C06SLm0065P01, complete sequence	sp|Q96558|UGDH_SOYBN	875	0	UDP-glucose 6-dehydrogenase OS=Glycine max PE=2 SV=1	RSc0913	274	3e-73	COG1004	Predicted UDP-glucose 6-dehydrogenase	K00012	0	901	vvi:100261061	UDPglucose 6-dehydrogenase [EC:1.1.1.22]	GO:0055114//oxidation-reduction process	GO:0051287//NAD binding;GO:0003979//UDP-glucose 6-dehydrogenase activity	GO:0016023//cytoplasmic membrane-bounded vesicle;GO:0005618//cell wall;GO:0005634//nucleus;GO:0005829//cytosol	ko01110//Biosynthesis of secondary metabolites;ko01100//Metabolic pathways;ko00040//Pentose and glucuronate interconversions;ko00053//Ascorbate and aldarate metabolism;ko00500//Starch and sucrose metabolism;ko00520//Amino sugar and nucleotide sugar metabolism
CL7053.Contig1_All	1461	11.0809	91.1727	3.0405	Up	0	0	gi|357517415|ref|XP_003628996.1|	464.2	2e-129	Carboxylic ester hydrolase [Medicago truncatula] >gi|355523018|gb|AET03472.1| Carboxylic ester hydrolase [Medicago truncatula]	gi|359474762|ref|XM_002273884.2|	87.7	3e-14	PREDICTED: Vitis vinifera protein notum homolog-like (LOC100245856), mRNA	--	--	--	--	--	--	--	--	--	--	--	--	--	--	-	GO:0004091//carboxylesterase activity	GO:0005576//extracellular region;GO:0016023//cytoplasmic membrane-bounded vesicle	--
CL7487.Contig3_All	2219	145.735	67.7353	-1.1054	Down	0	0	gi|21322711|emb|CAD22154.1|	212.6	1e-53	pherophorin-dz1 protein [Volvox carteri f. nagariensis]	--	--	--	--	sp|Q9ZQI0|EPR1_ARATH	332	7e-91	Proline-rich extensin-like protein EPR1 OS=Arabidopsis thaliana GN=EPR1 PE=2 SV=1	YPO2725	120	8e-27	COG3501	Uncharacterized protein conserved in bacteria	K14709	3e-64	244	vcn:VOLCADRAFT_104214	solute carrier family 39 (zinc transporter), member 1/2/3	GO:0042221//response to chemical stimulus;GO:0044237//cellular metabolic process;GO:0009791//post-embryonic development;GO:0048608//reproductive structure development;GO:0009628//response to abiotic stimulus;GO:0044238//primary metabolic process	-	-	--
CL7596.Contig1_All	674	533.944	1125.06	1.0752	Up	0	0	gi|15221813|ref|NP_175843.1|	119.4	4e-26	dehydrin family protein [Arabidopsis thaliana] >gi|11762148|gb|AAG40352.1|AF325000_1 At1g54410 [Arabidopsis thaliana] >gi|17979507|gb|AAL50089.1| At1g54410/F20D21_23 [Arabidopsis thaliana] >gi|20453307|gb|AAM19892.1| At1g54410/F20D21_23 [Arabidopsis thaliana] >gi|332194979|gb|AEE33100.1| dehydrin family protein [Arabidopsis thaliana]	gi|116109613|gb|EF050426.1|	448	1e-123	Artemisia annua clone gel4-1	sp|O80560|IP5PC_ARATH	47.4	7e-06	Type I inositol 1,4,5-trisphosphate 5-phosphatase 12 OS=Arabidopsis thaliana GN=5PTASE12 PE=1 SV=1	--	--	--	--	--	K11131	8e-07	52	osa:4344029	H/ACA ribonucleoprotein complex subunit 4 [EC:5.4.99.-]	GO:0050896//response to stimulus	-	GO:0009507//chloroplast	ko01110//Biosynthesis of secondary metabolites;ko00010//Glycolysis / Gluconeogenesis;ko03008//Ribosome biogenesis in eukaryotes;ko03040//Spliceosome
CL7596.Contig2_All	597	999.128	2027.78	1.0212	Up	0	0	gi|15221813|ref|NP_175843.1|	118.6	5e-26	dehydrin family protein [Arabidopsis thaliana] >gi|11762148|gb|AAG40352.1|AF325000_1 At1g54410 [Arabidopsis thaliana] >gi|17979507|gb|AAL50089.1| At1g54410/F20D21_23 [Arabidopsis thaliana] >gi|20453307|gb|AAM19892.1| At1g54410/F20D21_23 [Arabidopsis thaliana] >gi|332194979|gb|AEE33100.1| dehydrin family protein [Arabidopsis thaliana]	gi|116109613|gb|EF050426.1|	315	3e-83	Artemisia annua clone gel4-1	sp|Q9SB89|RH27_ARATH	47	8e-06	DEAD-box ATP-dependent RNA helicase 27 OS=Arabidopsis thaliana GN=RH27 PE=2 SV=2	--	--	--	--	--	K11131	8e-08	55.1	osa:4344029	H/ACA ribonucleoprotein complex subunit 4 [EC:5.4.99.-]	GO:0050896//response to stimulus	-	GO:0009507//chloroplast	ko03008//Ribosome biogenesis in eukaryotes
CL7740.Contig1_All	7097	25.8155	70.8777	1.4571	Up	0	0	gi|359490794|ref|XP_002267865.2|	3761.8	0	PREDICTED: glutamate synthase 1 [NADH], chloroplastic-like [Vitis vinifera] >gi|302144040|emb|CBI23145.3| unnamed protein product [Vitis vinifera]	gi|359490793|ref|XM_002267829.2|	946	0	PREDICTED: Vitis vinifera glutamate synthase 1 [NADH], chloroplastic-like (LOC100246868), mRNA	sp|Q9LV03|GLUT1_ARATH	3660	0	Glutamate synthase 1 [NADH], chloroplastic OS=Arabidopsis thaliana GN=GLT1 PE=1 SV=2	SPAPB1E7.07_2	961	0	COG0069	Glutamate synthase domain 2	K00264	0	3757	rcu:RCOM_1579610	glutamate synthase (NADPH/NADH) [EC:1.4.1.13 1.4.1.14]	GO:0055085//transmembrane transport;GO:0019676//ammonia assimilation cycle;GO:0022900//electron transport chain;GO:0009651//response to salt stress;GO:0006537//glutamate biosynthetic process;GO:0048589//developmental growth;GO:0042128//nitrate assimilation;GO:0006096//glycolysis;GO:0006094//gluconeogenesis;GO:0046686//response to cadmium ion	GO:0051536//iron-sulfur cluster binding;GO:0050660//flavin adenine dinucleotide binding;GO:0005351//sugar:hydrogen symporter activity;GO:0015036//disulfide oxidoreductase activity;GO:0010181//FMN binding;GO:0016040//glutamate synthase (NADH) activity;GO:0005506//iron ion binding	GO:0005829//cytosol;GO:0005739//mitochondrion;GO:0016021//integral to membrane;GO:0009941//chloroplast envelope;GO:0009570//chloroplast stroma;GO:0005886//plasma membrane	ko01110//Biosynthesis of secondary metabolites;ko01100//Metabolic pathways;ko00910//Nitrogen metabolism;ko00250//Alanine, aspartate and glutamate metabolism
CL7848.Contig1_All	565	16.0491	169.153	3.3978	Up	0	0	gi|334263614|gb|AEG74553.1|	123.6	1e-27	hypothetical protein [Phoenix dactylifera]	--	--	--	--	sp|P29602|CPC_CUCSA	103	8e-23	Cucumber peeling cupredoxin OS=Cucumis sativus PE=1 SV=3	--	--	--	--	--	--	--	--	--	--	-	-	-	--
CL8110.Contig1_All	1389	12.8973	176.824	3.7772	Up	0	0	gi|297733630|emb|CBI14877.3|	405.2	1e-111	unnamed protein product [Vitis vinifera]	gi|224133819|ref|XM_002321633.1|	63.9	4e-07	Populus trichocarpa predicted protein, mRNA	sp|Q9STM6|GDL57_ARATH	378	4e-105	GDSL esterase/lipase At3g48460 OS=Arabidopsis thaliana GN=At3g48460 PE=2 SV=1	--	--	--	--	--	K00514	2e-44	178	rcu:RCOM_1428040	zeta-carotene desaturase [EC:1.3.5.6]	-	GO:0016788//hydrolase activity, acting on ester bonds	GO:0016023//cytoplasmic membrane-bounded vesicle	ko01110//Biosynthesis of secondary metabolites;ko01100//Metabolic pathways;ko00906//Carotenoid biosynthesis;ko00511//Other glycan degradation
CL8382.Contig2_All	678	546.321	215.185	-1.3442	Down	0	0	gi|337730995|gb|AEI70828.1|	171.8	7e-42	non-specific lipid-transfer protein [Helianthus annuus]	gi|390985897|gb|JQ814381.1|	81.8	8e-13	Vitis pseudoreticulata clone VpLTP1 nonspecific lipid transfer protein mRNA, complete cds	sp|Q39950|NLTP_HELAN	165	2e-41	Non-specific lipid-transfer protein OS=Helianthus annuus PE=3 SV=1	--	--	--	--	--	--	--	--	--	--	GO:0006869//lipid transport	GO:0008289//lipid binding	-	--
CL853.Contig1_All	730	1516.28	617.751	-1.2954	Down	0	0	gi|225447838|ref|XP_002270769.1|	217.6	1e-55	PREDICTED: 14 kDa proline-rich protein DC2.15 isoform 1 [Vitis vinifera] >gi|147778026|emb|CAN65287.1| hypothetical protein VITISV_042739 [Vitis vinifera]	gi|131080076|gb|EF461124.1|	383	1e-103	Helianthus annuus clone ZVG25_ANN1811 ZVG25 locus genomic sequence	sp|P14009|14KD_DAUCA	180	6e-46	14 kDa proline-rich protein DC2.15 OS=Daucus carota PE=2 SV=1	--	--	--	--	--	--	--	--	--	--	GO:0009750//response to fructose stimulus;GO:0043255//regulation of carbohydrate biosynthetic process;GO:0009611//response to wounding;GO:0009805//coumarin biosynthetic process;GO:0006833//water transport;GO:0009825//multidimensional cell growth;GO:0006869//lipid transport;GO:0006816//calcium ion transport;GO:0010075//regulation of meristem growth;GO:0009651//response to salt stress;GO:0007389//p…	GO:0004568//chitinase activity;GO:0030247//polysaccharide binding;GO:0008289//lipid binding	GO:0048046//apoplast;GO:0005794//Golgi apparatus	--
CL8588.Contig1_All	648	54.5402	784.443	3.8463	Up	0	0	--	--	--	--	--	--	--	--	--	--	--	--	--	--	--	--	--	--	--	--	--	--	-	-	-	--
CL9022.Contig1_All	869	21.1747	133.707	2.6587	Up	0	0	gi|21322711|emb|CAD22154.1|	58.2	1e-07	pherophorin-dz1 protein [Volvox carteri f. nagariensis]	--	--	--	--	sp|Q9FPQ6|GP1_CHLRE	125	3e-29	Vegetative cell wall protein gp1 OS=Chlamydomonas reinhardtii GN=GP1 PE=2 SV=1	Rv3876	93.6	4e-19	COG0455	ATPases involved in chromosome partitioning	K01115	5e-27	119	vcn:VOLCADRAFT_99471	phospholipase D [EC:3.1.4.4]	-	GO:0016787//hydrolase activity	-	ko01100//Metabolic pathways;ko00565//Ether lipid metabolism;ko00564//Glycerophospholipid metabolism;ko04144//Endocytosis
CL9022.Contig3_All	587	67.4419	383.742	2.5084	Up	0	0	gi|21322711|emb|CAD22154.1|	121.3	8e-27	pherophorin-dz1 protein [Volvox carteri f. nagariensis]	--	--	--	--	sp|Q9FPQ6|GP1_CHLRE	119	9e-28	Vegetative cell wall protein gp1 OS=Chlamydomonas reinhardtii GN=GP1 PE=2 SV=1	Rv3876	86.3	3e-17	COG0455	ATPases involved in chromosome partitioning	K14709	2e-25	113	vcn:VOLCADRAFT_104214	solute carrier family 39 (zinc transporter), member 1/2/3	-	-	-	--
CL9344.Contig2_All	1705	3.1391	2147.07	9.4178	Up	0	0	gi|75315270|sp|Q9XHP0.1|11S2_SESIN	498.4	1e-139	RecName: Full=11S globulin seed storage protein 2; AltName: Full=11S globulin seed storage protein II; AltName: Full=Alpha-globulin; Contains: RecName: Full=11S globulin seed storage protein 2 acidic chain; AltName: Full=11S globulin seed storage protein II acidic chain; Contains: RecName: Full=11S globulin seed storage protein 2 basic chain; AltName: Full=11S globulin seed storage protein II bas…	--	--	--	--	sp|Q9XHP0|11S2_SESIN	498	4e-141	11S globulin seed storage protein 2 OS=Sesamum indicum PE=2 SV=1	--	--	--	--	--	--	--	--	--	--	-	-	-	--
CL9344.Contig4_All	238	0.1859	250.929	10.3985	Up	0	0	gi|4379252|emb|CAA57848.1|	108.6	2e-23	legumin precursor [Magnolia salicifolia]	--	--	--	--	sp|Q9XHP0|11S2_SESIN	100	2e-22	11S globulin seed storage protein 2 OS=Sesamum indicum PE=2 SV=1	--	--	--	--	--	--	--	--	--	--	-	-	-	--
CL9480.Contig2_All	2045	94.7599	22.3653	-2.083	Down	0	0	gi|399769475|emb|CCA94610.1|	639.8	0	polyphenol oxidase precursor (chloroplast) [Taraxacum officinale]	gi|164370709|gb|EU330225.1|	81.8	2e-12	Papaver somniferum cultivar Lazur polyphenol oxidase gene, partial cds	sp|Q9MB14|PPO2_IPOBA	601	4e-172	Polyphenol oxidase II, chloroplastic OS=Ipomoea batatas GN=co-2 PE=2 SV=2	--	--	--	--	--	K00422	3e-148	523	vvi:100256583	polyphenol oxidase [EC:1.10.3.1]	-	-	-	ko01110//Biosynthesis of secondary metabolites;ko01100//Metabolic pathways;ko00950//Isoquinoline alkaloid biosynthesis;ko00350//Tyrosine metabolism
CL9662.Contig1_All	455	117.338	664.888	2.5024	Up	0	0	--	--	--	--	--	--	--	--	--	--	--	--	--	--	--	--	--	--	--	--	--	--	-	-	-	--
CL9748.Contig1_All	587	0.2261	182.008	9.6528	Up	0	0	gi|241995116|gb|ACS74805.1|	114.4	1e-24	preproalbumin PawS1 [Helianthus annuus] >gi|253741076|gb|ACT34883.1| preproalbumin PawS1 [Helianthus annuus]	--	--	--	--	sp|P15461|2SS5_HELAN	95.9	1e-20	2S seed storage protein OS=Helianthus annuus GN=HAG5 PE=1 SV=1	--	--	--	--	--	--	--	--	--	--	-	-	-	--
CL9748.Contig2_All	563	0.2357	222.673	9.8838	Up	0	0	gi|262070655|gb|ACY08806.1|	112.8	2e-24	preproalbumin [Helianthus exilis]	--	--	--	--	sp|P15461|2SS5_HELAN	97.8	3e-21	2S seed storage protein OS=Helianthus annuus GN=HAG5 PE=1 SV=1	--	--	--	--	--	--	--	--	--	--	-	-	-	--
Unigene11423_All	1428	1.6417	82.2395	5.6466	Up	0	0	gi|297306776|dbj|BAJ08390.1|	295.8	1e-78	ECP63 protein [Daucus carota]	--	--	--	--	sp|P20075|LEAD8_DAUCA	276	2e-74	Embryonic protein DC-8 OS=Daucus carota PE=3 SV=1	tolA	67.4	6e-11	COG3064	Membrane protein involved in colicin uptake	K13118	6e-07	53.9	cre:CHLREDRAFT_17930	protein DGCR14	-	-	-	ko03040//Spliceosome
Unigene11424_All	1257	5.1728	118.901	4.5227	Up	0	0	gi|255547612|ref|XP_002514863.1|	269.2	8e-71	conserved hypothetical protein [Ricinus communis] >gi|223545914|gb|EEF47417.1| conserved hypothetical protein [Ricinus communis]	--	--	--	--	sp|P93332|NOD3_MEDTR	236	2e-62	Bidirectional sugar transporter N3 OS=Medicago truncatula GN=N3 PE=2 SV=1	--	--	--	--	--	K15382	8e-72	269	rcu:RCOM_1078750	solute carrier family 50 (sugar transporter)	GO:0010150//leaf senescence;GO:0071446//cellular response to salicylic acid stimulus;GO:0071470//cellular response to osmotic stress;GO:0071215//cellular response to abscisic acid stimulus;GO:0015770//sucrose transport	GO:0008515//sucrose transmembrane transporter activity	GO:0005887//integral to plasma membrane	--
Unigene11546_All	1698	49.6252	6.6094	-2.9085	Down	0	0	gi|336462666|gb|AEI59774.1|	628.2	1e-178	cytochrome P450 [Helianthus annuus]	gi|336462665|gb|HQ439591.1|	83.8	5e-13	Helianthus annuus clone C7 cytochrome P450 mRNA, complete cds	sp|Q9FMY1|C86B1_ARATH	332	5e-91	Cytochrome P450 86B1 OS=Arabidopsis thaliana GN=CYP86B1 PE=2 SV=1	BH0579	119	1e-26	COG2124	Cytochrome P450	K15405	2e-116	418	aly:ARALYDRAFT_474859	cytochrome P450, family 96, subfamily A, polypeptide 15 (midchain alkane hydroxylase)	-	GO:0016491//oxidoreductase activity;GO:0005488//binding	-	ko01110//Biosynthesis of secondary metabolites;ko00945//Stilbenoid, diarylheptanoid and gingerol biosynthesis;ko01100//Metabolic pathways;ko00903//Limonene and pinene degradation;ko00073//Cutin, suberine and wax biosynthesis
Unigene11995_All	2069	278.16	136.575	-1.0262	Down	0	0	gi|133874214|dbj|BAF49310.1|	565.8	8e-160	UDP-glucose:anthocyanidin 3-O-glucosyltransferase [Lobelia erinus]	gi|299888983|dbj|AB525911.1|	135	2e-28	Lactuca sativa UFGT mRNA for UDP glucose:flavonoid 3-o-glucosyltransferase-like protein, partial cds	sp|Q9SBQ8|KGLT_PETHY	489	3e-138	Kaempferol 3-O-beta-D-galactosyltransferase OS=Petunia hybrida PE=1 SV=1	BS_yjiC	58.2	6e-08	COG1819	Glycosyl transferases, related to UDP-glucuronosyltransferase	K12930	2e-137	488	pop:POPTR_287596	anthocyanidin 3-O-glucosyltransferase [EC:2.4.1.115]	GO:0009744//response to sucrose stimulus;GO:0010224//response to UV-B;GO:0009718//anthocyanin-containing compound biosynthetic process;GO:0080167//response to karrikin	GO:0047213//anthocyanidin 3-O-glucosyltransferase activity;GO:0080043//quercetin 3-O-glucosyltransferase activity	-	ko01110//Biosynthesis of secondary metabolites;ko01100//Metabolic pathways;ko00944//Flavone and flavonol biosynthesis;ko00942//Anthocyanin biosynthesis
Unigene12256_All	1740	7.5501	108.368	3.8433	Up	0	0	gi|336462672|gb|AEI59777.1|	570.5	2e-161	cytochrome P450 [Helianthus annuus]	gi|390430578|gb|JN231376.1|	83.8	5e-13	Helianthus annuus genotype HA89 cytochrome P450 (B) gene, cytochrome P450 B gene, partial cds	sp|P37117|C71A4_SOLME	537	6e-153	Cytochrome P450 71A4 OS=Solanum melongena GN=CYP71A4 PE=2 SV=1	alr1450	121	3e-27	COG2124	Cytochrome P450	K00517	2e-120	431	ath:AT4G13310	[EC:1.14.-.-]	-	GO:0046872//metal ion binding;GO:0016709//oxidoreductase activity, acting on paired donors, with incorporation or reduction of molecular oxygen, NADH or NADPH as one donor, and incorporation of one atom of oxygen	-	ko01110//Biosynthesis of secondary metabolites;ko00945//Stilbenoid, diarylheptanoid and gingerol biosynthesis;ko01100//Metabolic pathways;ko00903//Limonene and pinene degradation;ko00380//Tryptophan metabolism
Unigene12331_All	1287	508.213	167.343	-1.6026	Down	0	0	gi|334847980|gb|AEH04658.1|	644	0	UDP-glucuronate decarboxylase [Camellia oleifera]	gi|334847979|gb|JN017094.1|	829	0	Camellia oleifera UDP-glucuronate decarboxylase mRNA, complete cds	sp|Q9LH76|RHM3_ARATH	111	8e-25	Probable rhamnose biosynthetic enzyme 3 OS=Arabidopsis thaliana GN=RHM3 PE=1 SV=1	alr0657	437	2e-122	COG0451	Nucleoside-diphosphate-sugar epimerases	K01710	2e-119	427	cme:CME136C	dTDP-glucose 4,6-dehydratase [EC:4.2.1.46]	GO:0042732//D-xylose metabolic process;GO:0009225//nucleotide-sugar metabolic process	GO:0048040//UDP-glucuronate decarboxylase activity;GO:0050662//coenzyme binding;GO:0000166//nucleotide binding	GO:0005886//plasma membrane;GO:0005829//cytosol	ko01110//Biosynthesis of secondary metabolites;ko01100//Metabolic pathways;ko00520//Amino sugar and nucleotide sugar metabolism
Unigene12349_All	1363	90.8996	256.262	1.4953	Up	0	0	gi|15225480|ref|NP_181483.1|	408.7	1e-112	nodulin MtN21-like protein [Arabidopsis thaliana] >gi|3355480|gb|AAC27842.1| nodulin-like protein [Arabidopsis thaliana] >gi|30017241|gb|AAP12854.1| At2g39510 [Arabidopsis thaliana] >gi|110743791|dbj|BAE99731.1| nodulin-like protein [Arabidopsis thaliana] >gi|330254594|gb|AEC09688.1| nodulin MtN21-like protein [Arabidopsis thaliana]	--	--	--	--	sp|Q6J163|5NG4_PINTA	221	6e-58	Auxin-induced protein 5NG4 OS=Pinus taeda PE=2 SV=1	PAE1328	55.8	2e-07	COG0697	Permeases of the drug/metabolite transporter (DMT) superfamily	--	--	--	--	--	GO:0019761//glucosinolate biosynthetic process	-	GO:0005576//extracellular region;GO:0016020//membrane;GO:0005737//cytoplasm	--
Unigene12354_All	1473	61.0791	7.2259	-3.0794	Down	0	0	gi|224131728|ref|XP_002321163.1|	667.5	0	predicted protein [Populus trichocarpa] >gi|222861936|gb|EEE99478.1| predicted protein [Populus trichocarpa]	gi|359485808|ref|XM_002262625.2|	170	2e-39	PREDICTED: Vitis vinifera uncharacterized LOC100253083 (LOC100253083), mRNA	sp|Q94BT2|AIR12_ARATH	65.1	1e-10	Auxin-induced in root cultures protein 12 OS=Arabidopsis thaliana GN=AIR12 PE=1 SV=3	--	--	--	--	--	--	--	--	--	--	-	GO:0004497//monooxygenase activity	GO:0005576//extracellular region;GO:0016023//cytoplasmic membrane-bounded vesicle;GO:0016021//integral to membrane	--
Unigene12527_All	2303	140.976	65.8448	-1.0983	Down	0	0	gi|194045466|gb|ACF33171.1|	943.7	0	mannan synthase [Coffea canephora]	gi|194045465|gb|EU716311.1|	575	1e-161	Coffea canephora mannan synthase (ManS2) mRNA, complete cds	sp|Q9FNI7|CSLA2_ARATH	865	0	Glucomannan 4-beta-mannosyltransferase 2 OS=Arabidopsis thaliana GN=CSLA2 PE=2 SV=1	AGl3021	95.1	5e-19	COG1215	Glycosyltransferases, probably involved in cell wall biogenesis	K13680	0	886	rcu:RCOM_1186280	beta-mannan synthase [EC:2.4.1.32]	-	GO:0016760//cellulose synthase (UDP-forming) activity;GO:0051753//mannan synthase activity	GO:0005794//Golgi apparatus	--
Unigene13193_All	927	2.9584	356.662	6.9136	Up	0	0	gi|266694|sp|P29529.1|OLEO_HELAN	197.2	2e-49	RecName: Full=Oleosin >gi|18806|emb|CAA44224.1| oleosin [Helianthus annuus]	--	--	--	--	sp|P29529|OLEO_HELAN	197	9e-51	Oleosin (Fragment) OS=Helianthus annuus PE=2 SV=1	--	--	--	--	--	--	--	--	--	--	-	-	-	--
Unigene13230_All	808	796.902	84.4946	-3.2375	Down	0	0	gi|390985898|gb|AFM35695.1|	143.7	2e-33	nonspecific lipid transfer protein [Vitis pseudoreticulata]	gi|228480911|gb|FJ904083.1|	81.8	1e-12	Chimonanthus praecox lipid transfer protein 1 mRNA, complete cds	sp|Q39950|NLTP_HELAN	129	1e-30	Non-specific lipid-transfer protein OS=Helianthus annuus PE=3 SV=1	--	--	--	--	--	--	--	--	--	--	-	-	-	--
Unigene13245_All	1267	122.12	376.7	1.6251	Up	0	0	gi|171854681|dbj|BAG16530.1|	457.6	1e-127	putative phosphate-induced protein [Capsicum chinense]	gi|31074968|gb|AY262021.1|	149	8e-33	Solanum tuberosum erg-1 mRNA, complete cds	--	--	--	--	--	--	--	--	--	--	--	--	--	--	GO:0046685//response to arsenic-containing substance	-	GO:0016020//membrane;GO:0005829//cytosol;GO:0009506//plasmodesma;GO:0009505//plant-type cell wall;GO:0005794//Golgi apparatus;GO:0009507//chloroplast	--
Unigene13401_All	638	27.8708	273.979	3.2972	Up	0	0	gi|20147561|gb|AAM12553.1|AF492469_1	114.8	9e-25	tuber agglutinin [Helianthus tuberosus]	--	--	--	--	sp|P83304|LEC_PARPC	102	2e-22	Mannose/glucose-specific lectin (Fragment) OS=Parkia platycephala PE=1 SV=1	--	--	--	--	--	--	--	--	--	--	GO:0000771	GO:0005536//glucose binding;GO:0005537//mannose binding	-	--
Unigene14175_All	217	257.039	813.117	1.6615	Up	0	0	gi|1165322|gb|AAB53156.1|	52.4	2e-06	extensin [Glycine max] >gi|187949281|gb|ACD43083.1| extensin [Glycine max]	--	--	--	--	sp|O65375|LRX1_ARATH	70.9	2e-13	Leucine-rich repeat extensin-like protein 1 OS=Arabidopsis thaliana GN=LRX1 PE=1 SV=1	--	--	--	--	--	K01115	4e-10	61.2	vcn:VOLCADRAFT_99471	phospholipase D [EC:3.1.4.4]	GO:0048765//root hair cell differentiation;GO:0009826//unidimensional cell growth;GO:0000904//cell morphogenesis involved in differentiation	-	GO:0009506//plasmodesma;GO:0009505//plant-type cell wall	ko01100//Metabolic pathways;ko00565//Ether lipid metabolism;ko00564//Glycerophospholipid metabolism;ko04144//Endocytosis
Unigene15255_All	610	30.6729	172.517	2.4917	Up	0	0	gi|55775689|gb|AAV65112.1|	261.9	4e-69	histone 3 [Camellia sinensis]	gi|297811142|ref|XM_002873409.1|	270	1e-69	Arabidopsis lyrata subsp. lyrata histone H3, mRNA	sp|Q76MV0|H32_TOBAC	261	2e-70	Histone H3.2 OS=Nicotiana tabacum GN=B34 PE=1 SV=1	SPBC1105.11c	247	1e-65	COG2036	Histones H3 and H4	K11253	6e-70	261	aly:ARALYDRAFT_471009	histone H3	GO:0008283//cell proliferation;GO:0006334//nucleosome assembly	GO:0003677//DNA binding;GO:0005515//protein binding	GO:0000786//nucleosome;GO:0005634//nucleus;GO:0009536//plastid	--
Unigene15359_All	625	218.97	31.78	-2.7845	Down	0	0	gi|21322711|emb|CAD22154.1|	153.3	2e-36	pherophorin-dz1 protein [Volvox carteri f. nagariensis]	gi|166706659|gb|AC165218.5|	73.8	2e-10	Medicago truncatula chromosome 2 BAC clone mth2-43d4, complete sequence	sp|P27483|GRP1_ARATH	200	6e-52	Glycine-rich cell wall structural protein OS=Arabidopsis thaliana GN=At3g17050 PE=2 SV=2	XF0818	178	7e-45	COG2730	Endoglucanase	K01115	2e-43	173	vcn:VOLCADRAFT_99471	phospholipase D [EC:3.1.4.4]	-	-	-	ko01100//Metabolic pathways;ko00565//Ether lipid metabolism;ko00564//Glycerophospholipid metabolism;ko04144//Endocytosis
Unigene15675_All	796	13.5032	203.651	3.9147	Up	0	0	gi|21322711|emb|CAD22154.1|	162.2	7e-39	pherophorin-dz1 protein [Volvox carteri f. nagariensis]	gi|302841556|ref|XM_002952277.1|	65.9	6e-08	Volvox carteri f. nagariensis hypothetical protein, mRNA	sp|Q9FPQ6|GP1_CHLRE	164	4e-41	Vegetative cell wall protein gp1 OS=Chlamydomonas reinhardtii GN=GP1 PE=2 SV=1	XF0818	120	3e-27	COG2730	Endoglucanase	K14709	5e-39	159	vcn:VOLCADRAFT_104214	solute carrier family 39 (zinc transporter), member 1/2/3	-	-	-	--
Unigene16049_All	374	31.9328	562.876	4.1397	Up	0	0	--	--	--	--	--	--	--	--	--	--	--	--	--	--	--	--	--	--	--	--	--	--	-	-	-	--
Unigene16147_All	529	30.269	868.805	4.8431	Up	0	0	gi|297741794|emb|CBI33099.3|	53.9	1e-06	unnamed protein product [Vitis vinifera]	--	--	--	--	--	--	--	--	--	--	--	--	--	--	--	--	--	--	-	-	-	--
Unigene16295_All	1832	0.9658	487.135	8.9784	Up	0	0	gi|13183177|gb|AAK15089.1|AF240006_1	445.3	1e-123	7S globulin [Sesamum indicum]	--	--	--	--	sp|Q9SPL4|AMP22_MACIN	343	1e-94	Vicilin-like antimicrobial peptides 2-2 OS=Macadamia integrifolia GN=AMP2-2 PE=2 SV=1	--	--	--	--	--	--	--	--	--	--	-	-	-	--
Unigene16465_All	2073	0.8535	31.2151	5.1927	Up	0	0	gi|353228391|emb|CBZ41491.1|	684.5	0	polyphenol oxidase precursor (chloroplast) [Taraxacum officinale]	gi|399769474|emb|FR863688.1|	85.7	2e-13	Taraxacum officinale chloroplast ppo-6 gene for polyphenol oxidase precursor	sp|P43311|PPO_VITVI	441	8e-124	Polyphenol oxidase, chloroplastic OS=Vitis vinifera PE=1 SV=1	--	--	--	--	--	K00422	5e-122	436	vvi:100256583	polyphenol oxidase [EC:1.10.3.1]	-	-	-	ko01110//Biosynthesis of secondary metabolites;ko01100//Metabolic pathways;ko00950//Isoquinoline alkaloid biosynthesis;ko00350//Tyrosine metabolism
Unigene16949_All	837	145.91	425.926	1.5455	Up	0	0	gi|255559597|ref|XP_002520818.1|	201.1	1e-50	conserved hypothetical protein [Ricinus communis] >gi|223539949|gb|EEF41527.1| conserved hypothetical protein [Ricinus communis]	gi|359486473|ref|XM_003633401.1|	60	4e-06	PREDICTED: Vitis vinifera uncharacterized LOC100853125 (LOC100853125), mRNA	sp|P20144|WUN1_SOLTU	130	9e-31	Wound-induced protein 1 OS=Solanum tuberosum GN=WUN1 PE=2 SV=1	--	--	--	--	--	--	--	--	--	--	-	-	-	--
Unigene17402_All	1040	0.1276	81.9181	9.3264	Up	0	0	gi|297740406|emb|CBI30588.3|	64.3	3e-09	unnamed protein product [Vitis vinifera]	--	--	--	--	sp|P20075|LEAD8_DAUCA	89.4	3e-18	Embryonic protein DC-8 OS=Daucus carota PE=3 SV=1	tolA	54.3	3e-07	COG3064	Membrane protein involved in colicin uptake	K12811	2e-10	64.7	pop:POPTR_1070855	ATP-dependent RNA helicase DDX46/PRP5 [EC:3.6.4.13]	-	-	-	ko03040//Spliceosome
Unigene17553_All	546	42.1265	270.471	2.6827	Up	0	0	gi|357502337|ref|XP_003621457.1|	264.2	6e-70	Histone H3 [Medicago truncatula] >gi|355496472|gb|AES77675.1| Histone H3 [Medicago truncatula]	gi|224161994|ref|XM_002338357.1|	260	1e-66	Populus trichocarpa histone H3 (HTR902), mRNA	sp|Q76MV0|H32_TOBAC	261	2e-70	Histone H3.2 OS=Nicotiana tabacum GN=B34 PE=1 SV=1	SPBC1105.11c	247	1e-65	COG2036	Histones H3 and H4	K11253	5e-70	261	aly:ARALYDRAFT_471009	histone H3	GO:0008283//cell proliferation;GO:0006334//nucleosome assembly	GO:0003677//DNA binding;GO:0005515//protein binding	GO:0000786//nucleosome;GO:0005634//nucleus;GO:0009536//plastid	--
Unigene18544_All	1746	2.1787	80.3716	5.2051	Up	0	0	gi|40809676|emb|CAB42651.2|	716.1	0	putative preprolegumain [Nicotiana tabacum]	gi|359496421|ref|XM_002265321.2|	163	7e-37	PREDICTED: Vitis vinifera vacuolar-processing enzyme-like (LOC100260773), mRNA	sp|P49045|VPE_SOYBN	665	0	Vacuolar-processing enzyme OS=Glycine max PE=2 SV=1	YDR331w	102	3e-21	COG5206	Glycosylphosphatidylinositol transamidase (GPIT), subunit GPI8	K01369	0	665	gmx:547964	legumain [EC:3.4.22.34]	GO:0006624//vacuolar protein processing;GO:0006508//proteolysis	GO:0004197//cysteine-type endopeptidase activity	-	--
Unigene18607_All	2676	56.0018	14.4288	-1.9565	Down	0	0	--	--	--	--	--	--	--	--	--	--	--	--	--	--	--	--	--	--	--	--	--	--	-	-	-	--
Unigene18710_All	955	22.927	317.805	3.793	Up	0	0	gi|283131283|dbj|BAI63297.1|	385.2	7e-106	thaumatin-like protein [Citrus jambhiri]	gi|27373044|gb|AF355805.1|	77.8	2e-11	Brassica oleracea thaumatin-like cytokinin-binding protein (CBP1) mRNA, complete cds	sp|Q41350|OLP1_SOLLC	370	5e-103	Osmotin-like protein OS=Solanum lycopersicum PE=1 SV=1	--	--	--	--	--	--	--	--	--	--	GO:0051322//anaphase;GO:0042545//cell wall modification;GO:0000911//cytokinesis by cell plate formation;GO:0009664//plant-type cell wall organization;GO:0051707//response to other organism	-	GO:0009505//plant-type cell wall;GO:0009506//plasmodesma;GO:0016023//cytoplasmic membrane-bounded vesicle;GO:0005576//extracellular region	--
Unigene19220_All	1666	144.354	31.1689	-2.2114	Down	0	0	gi|34305617|gb|AAQ63615.1|	934.5	0	anthocyanidin 3-O-glucoside-6&apos;&apos;-O-malonyltransferase [Chrysanthemum x morifolium]	gi|34305616|gb|AY298809.1|	2922	0	Chrysanthemum x morifolium anthocyanidin 3-O-glucoside-6''-O-malonyltransferase mRNA, complete cds	sp|Q8GSN8|3MAT_DAHPI	669	0	Malonyl-coenzyme A:anthocyanin 3-O-glucoside-6''-O-malonyltransferase OS=Dahlia pinnata GN=3MAT PE=1 SV=1	--	--	--	--	--	K14329	4e-46	184	ath:AT5G61160	agmatine coumaroyltransferase [EC:2.3.1.64 2.3.1.-]	-	-	-	ko01110//Biosynthesis of secondary metabolites;ko00945//Stilbenoid, diarylheptanoid and gingerol biosynthesis;ko00940//Phenylpropanoid biosynthesis;ko00941//Flavonoid biosynthesis;ko00330//Arginine and proline metabolism
Unigene19748_All	274	113.326	562.535	2.3115	Up	0	0	--	--	--	--	--	--	--	--	--	--	--	--	--	--	--	--	--	--	--	--	--	--	-	-	-	--
Unigene19850_All	1772	109.933	24.0769	-2.1909	Down	0	0	gi|356533129|ref|XP_003535120.1|	652.5	0	PREDICTED: reticuline oxidase-like protein-like isoform 2 [Glycine max]	gi|304571999|gb|AC240857.9|	71.9	2e-09	Solanum lycopersicum strain Heinz 1706 chromosome 10 clone hba-10e16 map 10, complete sequence	sp|Q9SVG4|RETOL_ARATH	444	7e-125	Reticuline oxidase-like protein OS=Arabidopsis thaliana GN=At4g20830 PE=1 SV=2	BS_ygaK	116	1e-25	COG0277	FAD/FMN-containing dehydrogenases	K00279	2e-07	56.2	smo:SELMODRAFT_98722	cytokinin dehydrogenase [EC:1.5.99.12]	GO:0010090//trichome morphogenesis;GO:0071555//cell wall organization;GO:0010197//polar nucleus fusion;GO:0007155//cell adhesion;GO:0048765//root hair cell differentiation;GO:0045010//actin nucleation;GO:0009793//embryo development ending in seed dormancy	GO:0009055//electron carrier activity;GO:0016614//oxidoreductase activity, acting on CH-OH group of donors	GO:0005618//cell wall;GO:0009506//plasmodesma	ko00908//Zeatin biosynthesis
Unigene20036_All	2126	161.66	25.8703	-2.6436	Down	0	0	gi|311334623|dbj|BAJ24841.1|	1064.3	0	fructan:fructan 1-fructosyltransferase [Arctium lappa]	gi|3367689|emb|AJ009756.1|	1211	0	Helianthus tuberosus fft-1 gene	sp|P80065|INVB_DAUCA	720	0	Beta-fructofuranosidase, soluble isoenzyme I OS=Daucus carota GN=INV*DC4 PE=1 SV=2	BS_sacC	155	2e-37	COG1621	Beta-fructosidases (levanase/invertase)	K01193	0	709	vvi:100256970	beta-fructofuranosidase [EC:3.2.1.26]	-	-	-	ko01100//Metabolic pathways;ko00500//Starch and sucrose metabolism;ko00052//Galactose metabolism
Unigene20099_All	625	197.314	726.307	1.8801	Up	0	0	--	--	--	--	--	--	--	--	--	--	--	--	--	--	--	--	--	--	--	--	--	--	-	-	-	--
Unigene20504_All	889	25.7237	173.981	2.7578	Up	0	0	gi|109150112|emb|CAI99883.1|	362.1	5e-99	putative cell surface adhesion protein [Zinnia violacea]	gi|195976829|gb|AC231670.1|	63.9	2e-07	Solanum tuberosum chromosome 11 clone RH121D01, complete sequence	sp|Q8LEJ6|FLA11_ARATH	247	6e-66	Fasciclin-like arabinogalactan protein 11 OS=Arabidopsis thaliana GN=FLA11 PE=2 SV=2	all5264	72.8	7e-13	COG2335	Secreted and surface protein containing fasciclin-like repeats	--	--	--	--	--	-	-	-	--
Unigene20561_All	763	23.2469	1550.37	6.0594	Up	0	0	gi|399105973|gb|AFP19885.1|	189.1	5e-47	14.3 kDa oleosin [Jatropha curcas]	--	--	--	--	sp|P13436|OLEO1_MAIZE	174	6e-44	Oleosin Zm-I OS=Zea mays GN=OLE16 PE=2 SV=2	--	--	--	--	--	--	--	--	--	--	GO:0009791//post-embryonic development	-	GO:0005811//lipid particle;GO:0016020//membrane	--
Unigene2102_All	991	17.0058	174.094	3.3558	Up	0	0	gi|109150112|emb|CAI99883.1|	304.3	1e-81	putative cell surface adhesion protein [Zinnia violacea]	gi|47717928|gb|AY607765.1|	61.9	1e-06	Populus alba x Populus tremula fasciclin-like AGP 13 (FLA13) mRNA, complete cds	sp|Q8LEE9|FLA12_ARATH	264	7e-71	Fasciclin-like arabinogalactan protein 12 OS=Arabidopsis thaliana GN=FLA12 PE=2 SV=2	all5264	68.6	2e-11	COG2335	Secreted and surface protein containing fasciclin-like repeats	--	--	--	--	--	GO:0009834//secondary cell wall biogenesis	-	GO:0031225//anchored to membrane;GO:0005886//plasma membrane	--
Unigene2226_All	512	11.231	163.439	3.8632	Up	0	0	gi|255572521|ref|XP_002527195.1|	97.1	1e-19	Cucumber peeling cupredoxin, putative [Ricinus communis] >gi|223533460|gb|EEF35208.1| Cucumber peeling cupredoxin, putative [Ricinus communis]	--	--	--	--	sp|P42849|UMEC_ARMRU	76.6	7e-15	Umecyanin OS=Armoracia rusticana PE=1 SV=1	--	--	--	--	--	--	--	--	--	--	-	-	-	--
Unigene22659_All	627	539.259	49.2225	-3.4536	Down	0	0	gi|337730997|gb|AEI70830.1|	193.4	1e-48	non-specific lipid-transfer protein [Helianthus annuus]	gi|337730992|gb|JN021934.1|	161	1e-36	Helianthus annuus cultivar HA383 clone BAC 0148N20, complete sequence	sp|Q39950|NLTP_HELAN	186	7e-48	Non-specific lipid-transfer protein OS=Helianthus annuus PE=3 SV=1	--	--	--	--	--	--	--	--	--	--	GO:0006869//lipid transport	GO:0008289//lipid binding	-	--
Unigene22794_All	1409	1.9778	114.734	5.8583	Up	0	0	gi|9971219|dbj|BAB12438.1|	552.4	6e-156	gibberellin 20-oxidase No3 [Lactuca sativa]	gi|9971218|dbj|AB031202.1|	394	1e-107	Lactuca sativa Ls20ox3 mRNA for gibberellin 20-oxidase No3, complete cds	sp|Q39112|GAOX3_ARATH	448	4e-126	Gibberellin 20 oxidase 3 OS=Arabidopsis thaliana GN=20ox3 PE=2 SV=1	PA4191	114	5e-25	COG3491	Isopenicillin N synthase and related dioxygenases	K05282	3e-135	479	vvi:100232996	gibberellin 20-oxidase [EC:1.14.11.12]	GO:0055114//oxidation-reduction process;GO:0009739//response to gibberellin stimulus;GO:0017000//antibiotic biosynthetic process;GO:0009908//flower development;GO:0048366//leaf development;GO:0009686//gibberellin biosynthetic process;GO:0009826//unidimensional cell growth;GO:0048575//short-day photoperiodism, flowering;GO:0080167//response to karrikin;GO:0009639//response to red or far red light	GO:0045544//gibberellin 20-oxidase activity;GO:0016216;GO:0016707//gibberellin 3-beta-dioxygenase activity;GO:0005506//iron ion binding	-	ko01110//Biosynthesis of secondary metabolites;ko01100//Metabolic pathways;ko00904//Diterpenoid biosynthesis
Unigene22865_All	701	83.1022	265.429	1.6754	Up	0	0	gi|7595978|gb|AAF64525.1|AF253416_1	151.8	8e-36	histone H1 variant [Solanum chilense]	gi|40287609|gb|AY501385.1|	91.7	9e-16	Capsicum annuum histone H1D mRNA, complete sequence	sp|P40267|H1_SOLPN	146	1e-35	Histone H1 OS=Solanum pennellii PE=2 SV=1	--	--	--	--	--	K11275	2e-36	150	gmx:100500169	histone H1/5	-	-	GO:0043229//intracellular organelle	--
Unigene23142_All	457	11.8083	625.922	5.7281	Up	0	0	--	--	--	--	--	--	--	--	--	--	--	--	--	--	--	--	--	--	--	--	--	--	-	-	-	--
Unigene23657_All	2133	184.791	64.8081	-1.5116	Down	0	0	gi|225457188|ref|XP_002280600.1|	485.3	1e-135	PREDICTED: microtubule-associated protein TORTIFOLIA1-like [Vitis vinifera]	--	--	--	--	sp|Q9T041|MAPT_ARATH	193	3e-49	Microtubule-associated protein TORTIFOLIA1 OS=Arabidopsis thaliana GN=TOR1 PE=1 SV=2	--	--	--	--	--	K01115	4e-06	52	vcn:VOLCADRAFT_99471	phospholipase D [EC:3.1.4.4]	-	-	-	ko01100//Metabolic pathways;ko00565//Ether lipid metabolism;ko00564//Glycerophospholipid metabolism;ko04144//Endocytosis
Unigene23744_All	1929	0	32.2063	14.9751	Up	0	0	gi|353228391|emb|CBZ41491.1|	777.3	0	polyphenol oxidase precursor (chloroplast) [Taraxacum officinale]	gi|164370709|gb|EU330225.1|	107	4e-20	Papaver somniferum cultivar Lazur polyphenol oxidase gene, partial cds	sp|P43309|PPO_MALDO	514	5e-146	Polyphenol oxidase, chloroplastic OS=Malus domestica PE=2 SV=1	--	--	--	--	--	K00422	3e-137	487	vvi:100256583	polyphenol oxidase [EC:1.10.3.1]	-	-	-	ko01110//Biosynthesis of secondary metabolites;ko01100//Metabolic pathways;ko00950//Isoquinoline alkaloid biosynthesis;ko00350//Tyrosine metabolism
Unigene23915_All	472	48.7311	325.518	2.7398	Up	0	0	gi|357155684|ref|XP_003577202.1|	75.5	2e-13	PREDICTED: glucan endo-1,3-beta-glucosidase-like [Brachypodium distachyon]	--	--	--	--	sp|P52409|E13B_WHEAT	68.2	2e-12	Glucan endo-1,3-beta-glucosidase OS=Triticum aestivum GN=GLC1 PE=2 SV=1	--	--	--	--	--	--	--	--	--	--	-	-	GO:0044464//cell part	--
Unigene2456_All	809	5.6863	95.5101	4.0701	Up	0	0	gi|307136482|gb|ADN34283.1|	52.4	8e-06	ATP binding protein [Cucumis melo subsp. melo]	--	--	--	--	sp|O48809|LRX2_ARATH	58.5	9e-12	Leucine-rich repeat extensin-like protein 2 OS=Arabidopsis thaliana GN=LRX2 PE=1 SV=1	SMc02406_2	53.1	5e-07	COG3468	Type V secretory pathway, adhesin AidA	K01115	4e-06	50.1	vcn:VOLCADRAFT_99471	phospholipase D [EC:3.1.4.4]	GO:0009987//cellular process	-	-	ko01100//Metabolic pathways;ko00040//Pentose and glucuronate interconversions;ko00565//Ether lipid metabolism;ko00564//Glycerophospholipid metabolism;ko00500//Starch and sucrose metabolism;ko04144//Endocytosis;ko04141//Protein processing in endoplasmic reticulum
Unigene2537_All	759	182.817	14.8449	-3.6224	Down	0	0	gi|297744657|emb|CBI37919.3|	208	1e-52	unnamed protein product [Vitis vinifera]	gi|3402281|emb|AJ000997.1|	69.9	3e-09	Solanum tuberosum mRNA for guard cell proline-rich protein	sp|Q9T0I5|PRP4_ARATH	147	8e-36	Proline-rich protein 4 OS=Arabidopsis thaliana GN=PRP4 PE=2 SV=1	--	--	--	--	--	--	--	--	--	--	-	-	-	--
Unigene25711_All	953	25.1101	123.931	2.3032	Up	0	0	gi|75156641|sp|Q8LKP9.1|CFI_SAUME	225.7	7e-58	RecName: Full=Chalcone--flavonone isomerase; Short=Chalcone isomerase >gi|21327031|gb|AAM48130.1|AF509335_1 chalcone isomerase [Saussurea medusa]	--	--	--	--	sp|Q8LKP9|CFI_SAUME	225	3e-59	Chalcone--flavonone isomerase OS=Saussurea medusa GN=CHI PE=2 SV=1	--	--	--	--	--	K01859	1e-51	201	vvi:100233078	chalcone isomerase [EC:5.5.1.6]	-	-	-	ko01110//Biosynthesis of secondary metabolites;ko00941//Flavonoid biosynthesis;ko01100//Metabolic pathways
Unigene26089_All	1650	2.9489	66.802	4.5016	Up	0	0	gi|147767047|emb|CAN67678.1|	559.7	4e-158	hypothetical protein VITISV_035274 [Vitis vinifera]	gi|390430578|gb|JN231376.1|	83.8	5e-13	Helianthus annuus genotype HA89 cytochrome P450 (B) gene, cytochrome P450 B gene, partial cds	sp|P37118|C71A2_SOLME	511	6e-145	Cytochrome P450 71A2 OS=Solanum melongena GN=CYP71A2 PE=2 SV=1	alr1450	106	1e-22	COG2124	Cytochrome P450	K00517	9e-117	419	ath:AT4G13310	[EC:1.14.-.-]	-	GO:0046872//metal ion binding;GO:0016709//oxidoreductase activity, acting on paired donors, with incorporation or reduction of molecular oxygen, NADH or NADPH as one donor, and incorporation of one atom of oxygen;GO:0019825//oxygen binding	-	ko01110//Biosynthesis of secondary metabolites;ko00945//Stilbenoid, diarylheptanoid and gingerol biosynthesis;ko01100//Metabolic pathways;ko00903//Limonene and pinene degradation
Unigene27405_All	569	4.1978	181.113	5.4311	Up	0	0	--	--	--	--	--	--	--	--	--	--	--	--	--	--	--	--	--	--	--	--	--	--	-	-	-	--
Unigene27506_All	639	1924.09	548.773	-1.8099	Down	0	0	gi|498036|gb|AAA33933.1|	127.9	1e-28	lipid transfer protein, partial [Senecio odorus]	gi|498035|gb|L33791.1|SNELIPTRA	95.6	5e-17	Senecio odorus lipid transfer protein mRNA, 3' end	sp|Q43681|NLTP_VIGUN	107	7e-24	Probable non-specific lipid-transfer protein AKCS9 OS=Vigna unguiculata PE=2 SV=1	--	--	--	--	--	--	--	--	--	--	-	-	-	--
Unigene28483_All	1642	0.2424	261.079	10.0729	Up	0	0	gi|81238592|gb|ABB60054.1|	470.3	3e-131	11S globulin precursor isoform 3 [Sesamum indicum]	--	--	--	--	sp|P09800|LEGB_GOSHI	406	2e-113	Legumin B OS=Gossypium hirsutum GN=LEGB PE=2 SV=1	--	--	--	--	--	--	--	--	--	--	-	-	-	--
Unigene29119_All	2868	508.523	118.045	-2.107	Down	0	0	gi|357488191|ref|XP_003614383.1|	63.9	1e-08	hypothetical protein MTR_5g051000 [Medicago truncatula] >gi|355515718|gb|AES97341.1| hypothetical protein MTR_5g051000 [Medicago truncatula]	gi|167047969|gb|EU410621.1|	270	7e-69	Chlamydomonas reinhardtii 26S ribosomal RNA gene, partial sequence	--	--	--	--	--	--	--	--	--	--	--	--	--	--	-	-	-	--
Unigene29371_All	1395	2.4732	123.963	5.6474	Up	0	0	gi|15221483|ref|NP_176439.1|	357.8	2e-97	bifunctional inhibitor/lipid-transfer protein/seed storage 2S albumin-like protein [Arabidopsis thaliana] >gi|5454192|gb|AAD43607.1|AC005698_6 T3P18.6 [Arabidopsis thaliana] >gi|332195851|gb|AEE33972.1| bifunctional inhibitor/lipid-transfer protein/seed storage 2S albumin-like protein [Arabidopsis thaliana]	gi|359474354|ref|XM_002271622.2|	182	6e-43	PREDICTED: Vitis vinifera uncharacterized LOC100262648 (LOC100262648), mRNA	sp|Q00451|PRF1_SOLLC	279	2e-75	36.4 kDa proline-rich protein OS=Solanum lycopersicum GN=TPRP-F1 PE=2 SV=1	YPO2725	81.6	3e-15	COG3501	Uncharacterized protein conserved in bacteria	K14709	8e-26	116	vcn:VOLCADRAFT_104214	solute carrier family 39 (zinc transporter), member 1/2/3	-	-	-	--
Unigene29691_All	1121	5.8793	102.1	4.1182	Up	0	0	gi|84579420|dbj|BAE72097.1|	408.7	7e-113	Lactuca sativa short-chain dehydrogenase/reductase 2	gi|84579419|dbj|AB120114.1|	262	7e-67	Lactuca sativa LsSDR2 mRNA for Lactuca sativa short-chain dehydrogenase/reductase 2, complete cds	sp|Q7FAE1|MOMAS_ORYSJ	308	3e-84	Momilactone A synthase OS=Oryza sativa subsp. japonica GN=Os04g0179200 PE=2 SV=1	TM1724	155	9e-38	COG1028	Dehydrogenases with different specificities (related to short-chain alcohol dehydrogenases)	K13070	8e-84	308	osa:4335093	momilactone-A synthase [EC:1.1.1.295]	GO:0051504//diterpene phytoalexin precursor biosynthetic process pathway;GO:0055114//oxidation-reduction process	GO:0047044//androstan-3-alpha,17-beta-diol dehydrogenase activity;GO:0000166//nucleotide binding	GO:0009536//plastid	ko01110//Biosynthesis of secondary metabolites;ko01100//Metabolic pathways;ko00906//Carotenoid biosynthesis;ko00904//Diterpenoid biosynthesis
Unigene30027_All	1555	0.8249	79.16	6.5844	Up	0	0	gi|224713825|gb|ACN62127.1|	738	0	tryptophan decarboxylase [Capsicum annuum]	gi|26106068|dbj|AB086168.1|	99.6	8e-18	Ophiorrhiza pumila tdc mRNA for tryptophan decarboxylase, complete cds	sp|P17770|DDC_CATRO	683	0	Aromatic-L-amino-acid decarboxylase OS=Catharanthus roseus GN=TDC PE=2 SV=1	YPO1193	301	2e-81	COG0076	Glutamate decarboxylase and related PLP-dependent proteins	K01592	1e-166	584	vvi:100254909	tyrosine decarboxylase [EC:4.1.1.25]	GO:0006520//cellular amino acid metabolic process	GO:0030170//pyridoxal phosphate binding;GO:0004058//aromatic-L-amino-acid decarboxylase activity	-	ko01110//Biosynthesis of secondary metabolites;ko01100//Metabolic pathways;ko00950//Isoquinoline alkaloid biosynthesis;ko00350//Tyrosine metabolism
Unigene30534_All	2257	1250.55	306.909	-2.0267	Down	0	0	gi|2558528|emb|CAA70855.1|	1089.7	0	sucrose sucrose 1-fructosyltransferase [Cynara cardunculus var. scolymus]	gi|162424640|gb|EU293870.1|	1235	0	Lactuca sativa sucrose:sucrose 1-fructosyltransferase mRNA, complete cds	sp|P80065|INVB_DAUCA	758	0	Beta-fructofuranosidase, soluble isoenzyme I OS=Daucus carota GN=INV*DC4 PE=1 SV=2	BS_sacC	162	2e-39	COG1621	Beta-fructosidases (levanase/invertase)	K01193	0	726	vvi:100256970	beta-fructofuranosidase [EC:3.2.1.26]	-	-	-	ko01100//Metabolic pathways;ko00500//Starch and sucrose metabolism;ko00052//Galactose metabolism
Unigene31029_All	912	3.6861	419.417	6.8301	Up	0	0	gi|266694|sp|P29529.1|OLEO_HELAN	218.8	8e-56	RecName: Full=Oleosin >gi|18806|emb|CAA44224.1| oleosin [Helianthus annuus]	--	--	--	--	sp|P29529|OLEO_HELAN	218	3e-57	Oleosin (Fragment) OS=Helianthus annuus PE=2 SV=1	--	--	--	--	--	K03189	1e-06	52	vvi:100243473	urease accessory protein	GO:0050826//response to freezing;GO:0019915//lipid storage;GO:0009845//seed germination	-	GO:0005811//lipid particle;GO:0016020//membrane	--
Unigene31171_All	569	1.0883	445.19	8.6762	Up	0	0	gi|67973216|gb|AAY84145.1|	164.1	1e-39	late embryogenesis abundant protein [Catharanthus roseus]	--	--	--	--	sp|P83442|LEAD3_DAUCA	157	3e-39	Late embryogenesis abundant protein Dc3 OS=Daucus carota PE=2 SV=1	--	--	--	--	--	--	--	--	--	--	GO:0007275//multicellular organismal development	-	-	--
Unigene31238_All	536	16.8349	235.967	3.8091	Up	0	0	--	--	--	--	--	--	--	--	--	--	--	--	--	--	--	--	--	--	--	--	--	--	-	-	-	--
Unigene31246_All	543	8.7162	129.585	3.8941	Up	0	0	gi|255586419|ref|XP_002533855.1|	77.4	1e-13	conserved hypothetical protein [Ricinus communis] >gi|223526204|gb|EEF28530.1| conserved hypothetical protein [Ricinus communis]	--	--	--	--	--	--	--	--	--	--	--	--	--	--	--	--	--	--	-	-	-	--
Unigene31308_All	679	200.709	602.76	1.5865	Up	0	0	--	--	--	--	--	--	--	--	--	--	--	--	--	--	--	--	--	--	--	--	--	--	-	-	-	--
Unigene3136_All	1150	0.3077	91.7415	8.2199	Up	0	0	gi|255569391|ref|XP_002525663.1|	387.5	1e-106	tonoplast intrinsic protein, putative [Ricinus communis] >gi|223535099|gb|EEF36781.1| tonoplast intrinsic protein, putative [Ricinus communis]	--	--	--	--	sp|O22588|TIP32_ARATH	373	1e-103	Probable aquaporin TIP3-2 OS=Arabidopsis thaliana GN=TIP3-2 PE=2 SV=1	AGc841	116	6e-26	COG0580	Glycerol uptake facilitator and related permeases (Major Intrinsic Protein Family)	K09873	4e-103	373	ath:AT1G17810	aquaporin TIP	GO:0006833//water transport;GO:0055085//transmembrane transport;GO:0006914//autophagy	GO:0015250//water channel activity	GO:0009705//plant-type vacuole membrane;GO:0042807//central vacuole;GO:0016021//integral to membrane;GO:0000326//protein storage vacuole	--
Unigene32070_All	374	1.6558	135.39	6.3535	Up	0	0	--	--	--	--	--	--	--	--	--	--	--	--	--	--	--	--	--	--	--	--	--	--	-	-	-	--
Unigene33214_All	1075	2.8391	3261.39	10.1658	Up	0	0	gi|27526481|emb|CAC81359.1|	245	1e-63	basic 2S albumin [Helianthus annuus]	gi|18799|emb|X06410.1|	97.6	2e-17	Sunflower HaG5 gene for 2 S albumin storage protein	sp|P15461|2SS5_HELAN	242	2e-64	2S seed storage protein OS=Helianthus annuus GN=HAG5 PE=1 SV=1	--	--	--	--	--	K15168	6e-07	53.5	gmx:100801664	mediator of RNA polymerase II transcription subunit 25	-	-	-	ko04075//Plant hormone signal transduction
Unigene33623_All	545	940.901	1985.92	1.0777	Up	0	0	gi|75755963|gb|ABA27037.1|	132.1	3e-30	TO86-3 [Taraxacum officinale]	gi|75755962|gb|DQ160096.1|	103	2e-19	Taraxacum officinale TO86-3 (To86-3) mRNA, partial cds	sp|P20238|MT1_MIMGU	110	6e-25	Metallothionein-like protein 1 OS=Mimulus guttatus PE=3 SV=1	--	--	--	--	--	--	--	--	--	--	-	GO:0046872//metal ion binding	-	--
Unigene33832_All	351	1.6383	1301.02	9.6332	Up	0	0	gi|112745|sp|P23110.1|2SS8_HELAN	86.7	1e-16	RecName: Full=Albumin-8; AltName: Full=Methionine-rich 2S protein; AltName: Full=SFA8; Flags: Precursor >gi|18821|emb|CAA40015.1| pre-pro-seed albumin [Helianthus annuus]	--	--	--	--	sp|P23110|2SS8_HELAN	86.7	3e-18	Albumin-8 OS=Helianthus annuus PE=1 SV=1	--	--	--	--	--	--	--	--	--	--	-	-	-	--
Unigene34139_All	2697	0.0984	34.1152	8.4375	Up	0	0	gi|225464980|ref|XP_002274597.1|	197.6	0	PREDICTED: poly [ADP-ribose] polymerase 3 [Vitis vinifera] >gi|296084929|emb|CBI28338.3| unnamed protein product [Vitis vinifera]	gi|79517235|ref|NM_122152.2|	95.6	2e-16	Arabidopsis thaliana NAD+ ADP-ribosyltransferases;NAD+ ADP-ribosyltransferase (AT5G22470) mRNA, complete cds	sp|Q9SWB4|PARP3_SOYBN	959	0	Poly [ADP-ribose] polymerase 3 OS=Glycine max GN=PARP3 PE=2 SV=1	--	--	--	--	--	K10798	9e-94	293	ppp:PHYPADRAFT_188096	poly [ADP-ribose] polymerase [EC:2.4.2.30]	GO:0006471//protein ADP-ribosylation;GO:0055114//oxidation-reduction process	GO:0003677//DNA binding;GO:0003950//NAD+ ADP-ribosyltransferase activity;GO:0032440//2-alkenal reductase [NAD(P)] activity	GO:0005634//nucleus	ko03410//Base excision repair
Unigene34747_All	573	29.1026	173.398	2.5749	Up	0	0	gi|357451837|ref|XP_003596195.1|	84.7	8e-16	hypothetical protein MTR_2g069400 [Medicago truncatula] >gi|355485243|gb|AES66446.1| hypothetical protein MTR_2g069400 [Medicago truncatula]	gi|55701336|gb|AC149577.3|	89.7	3e-15	Medicago truncatula chromosome 2 BAC clone mth2-13b10, complete sequence	sp|Q8LCL8|CYT1B_ARATH	50.4	7e-07	CYSTM1 family protein B OS=Arabidopsis thaliana GN=At3g57160 PE=3 SV=2	--	--	--	--	--	--	--	--	--	--	-	-	-	--
Unigene34940_All	1230	75.3756	238.315	1.6607	Up	0	0	gi|27529824|dbj|BAC53927.1|	196.1	9e-49	hypothetical protein [Nicotiana tabacum]	--	--	--	--	sp|Q04980|LTI65_ARATH	123	2e-28	Low-temperature-induced 65 kDa protein OS=Arabidopsis thaliana GN=LTI65 PE=2 SV=2	--	--	--	--	--	--	--	--	--	--	GO:0050896//response to stimulus	-	-	--
Unigene34999_All	985	27.2582	226.019	3.0517	Up	0	0	gi|11322245|emb|CAC16734.1|	236.5	4e-61	arabinogalactan protein [Daucus carota]	--	--	--	--	sp|Q03211|PEXLP_TOBAC	109	2e-27	Pistil-specific extensin-like protein OS=Nicotiana tabacum PE=2 SV=1	--	--	--	--	--	K01051	4e-06	50.4	gmx:100776781	pectinesterase [EC:3.1.1.11]	-	-	-	ko01100//Metabolic pathways;ko00040//Pentose and glucuronate interconversions;ko00500//Starch and sucrose metabolism
Unigene35018_All	545	243.402	866.343	1.8316	Up	0	0	gi|225461844|ref|XP_002285661.1|	144.1	9e-34	PREDICTED: glucan endo-1,3-beta-glucosidase [Vitis vinifera] >gi|147766908|emb|CAN67524.1| hypothetical protein VITISV_000410 [Vitis vinifera] >gi|302142792|emb|CBI20087.3| unnamed protein product [Vitis vinifera]	gi|123705584|emb|AM486839.1|	63.9	2e-07	Vitis vinifera, whole genome shotgun sequence, contig VV78X079595.8, clone ENTAV 115	sp|P52409|E13B_WHEAT	101	2e-22	Glucan endo-1,3-beta-glucosidase OS=Triticum aestivum GN=GLC1 PE=2 SV=1	--	--	--	--	--	K14489	1e-10	64.3	vvi:100263145	arabidopsis histidine kinase 2/3/4 (cytokinin receptor) [EC:2.7.13.3]	GO:0009736//cytokinin mediated signaling pathway	-	GO:0005886//plasma membrane	ko04075//Plant hormone signal transduction
Unigene3552_All	534	0.8283	114.172	7.1068	Up	0	0	gi|7438236|pir||JE0308	107.5	9e-23	cysteine proteinase inhibitor - common sunflower	--	--	--	--	sp|Q10993|CYTB_HELAN	101	3e-22	Cysteine proteinase inhibitor B OS=Helianthus annuus PE=1 SV=1	--	--	--	--	--	--	--	--	--	--	GO:0008152//metabolic process	-	GO:0016023//cytoplasmic membrane-bounded vesicle	--
Unigene36802_All	240	102.473	637.774	2.6378	Up	0	0	gi|168237|gb|AAA33375.1|	91.7	3e-18	hydroxyproline-rich protein [Helianthus annuus] >gi|445130|prf||1908433A Hyp-rich glycoprotein	gi|168236|gb|M76546.1|HNNHPRG	180	4e-43	Helianthus annuus hydroxyproline-rich protein gene, complete cds	sp|Q38913|EXTN1_ARATH	137	1e-33	Extensin-1 OS=Arabidopsis thaliana GN=EXT1 PE=2 SV=2	PA0197	59.3	2e-09	COG0810	Periplasmic protein TonB, links inner and outer membranes	K01115	2e-18	88.6	vcn:VOLCADRAFT_99471	phospholipase D [EC:3.1.4.4]	GO:0043161//proteasomal ubiquitin-dependent protein catabolic process;GO:0009753//response to jasmonic acid stimulus;GO:0043248//proteasome assembly;GO:0048767//root hair elongation;GO:0009735//response to cytokinin stimulus;GO:0051788//response to misfolded protein;GO:0009611//response to wounding;GO:0009751//response to salicylic acid stimulus;GO:0015698//inorganic anion transport;GO:0009737//r…	GO:0005199//structural constituent of cell wall	GO:0005634//nucleus	ko01100//Metabolic pathways;ko00565//Ether lipid metabolism;ko00564//Glycerophospholipid metabolism;ko04144//Endocytosis
Unigene36959_All	406	278.253	963.858	1.7924	Up	0	0	--	--	--	--	--	--	--	--	--	--	--	--	--	--	--	--	--	--	--	--	--	--	-	-	-	--
Unigene3761_All	1738	128.092	276.997	1.1127	Up	0	0	gi|198400319|gb|ACH87168.1|	507.7	2e-142	senescence-related protein [Camellia sinensis]	gi|225322043|dbj|AK326059.1|	151	3e-33	Solanum lycopersicum cDNA, clone: LEFL2002AB07, HTC in fruit	--	--	--	--	--	--	--	--	--	--	--	--	--	--	GO:0009414//response to water deprivation;GO:0009644//response to high light intensity;GO:0009409//response to cold;GO:0010286//heat acclimation;GO:0009737//response to abscisic acid stimulus;GO:0009651//response to salt stress	-	GO:0005737//cytoplasm;GO:0009506//plasmodesma;GO:0005886//plasma membrane	--
Unigene42874_All	568	161.201	442.916	1.4582	Up	0	0	gi|357455581|ref|XP_003598071.1|	73.6	1e-12	hypothetical protein MTR_3g005930 [Medicago truncatula] >gi|355487119|gb|AES68322.1| hypothetical protein MTR_3g005930 [Medicago truncatula]	gi|388500925|gb|BT138734.1|	58	1e-05	Medicago truncatula clone JCVI-FLMt-15I19 unknown mRNA	sp|P10496|GRP2_PHAVU	127	3e-30	Glycine-rich cell wall structural protein 1.8 OS=Phaseolus vulgaris PE=2 SV=1	XF0818	128	5e-30	COG2730	Endoglucanase	K01115	1e-23	107	vcn:VOLCADRAFT_99471	phospholipase D [EC:3.1.4.4]	GO:0048856//anatomical structure development;GO:0010051//xylem and phloem pattern formation	-	-	ko01100//Metabolic pathways;ko00565//Ether lipid metabolism;ko00564//Glycerophospholipid metabolism;ko04144//Endocytosis
Unigene4333_All	2620	4.3051	307.476	6.1583	Up	0	0	gi|156070784|gb|ABU45197.1|	90.9	1e-16	unknown [Petunia integrifolia subsp. inflata]	gi|156070777|gb|EF517793.1|	71.9	3e-09	Petunia integrifolia subsp. inflata BAC 126I14, complete sequence	sp|Q8H0U8|RH42_ARATH	122	8e-28	DEAD-box ATP-dependent RNA helicase 42 OS=Arabidopsis thaliana GN=RH42 PE=1 SV=2	NMB0700	118	6e-26	COG3468	Type V secretory pathway, adhesin AidA	K13118	7e-32	137	cre:CHLREDRAFT_17930	protein DGCR14	-	-	-	--
Unigene4708_All	1833	16.9402	113.268	2.7412	Up	0	0	gi|255547073|ref|XP_002514594.1|	486.1	7e-136	UDP-glucosyltransferase, putative [Ricinus communis] >gi|223546198|gb|EEF47700.1| UDP-glucosyltransferase, putative [Ricinus communis]	gi|297850887|ref|XM_002893279.1|	60	8e-06	Arabidopsis lyrata subsp. lyrata UDP-glucosyl transferase 74B1 (UGT74B1), mRNA	sp|Q9C9B0|U89B1_ARATH	400	1e-111	UDP-glycosyltransferase 89B1 OS=Arabidopsis thaliana GN=UGT89B1 PE=2 SV=2	--	--	--	--	--	K13496	2e-65	248	ath:AT2G36770	UDP-glucosyl transferase 73C [EC:2.4.1.-]	GO:0009062//fatty acid catabolic process	GO:0080046//quercetin 4'-O-glucosyltransferase activity;GO:0080043//quercetin 3-O-glucosyltransferase activity;GO:0080044//quercetin 7-O-glucosyltransferase activity	-	ko00944//Flavone and flavonol biosynthesis;ko00908//Zeatin biosynthesis
Unigene4711_All	1517	240.467	105.216	-1.1925	Down	0	0	gi|255574761|ref|XP_002528288.1|	533.5	3e-150	conserved hypothetical protein [Ricinus communis] >gi|223532288|gb|EEF34090.1| conserved hypothetical protein [Ricinus communis]	gi|356550692|ref|XM_003543671.1|	97.6	3e-17	PREDICTED: Glycine max uncharacterized protein LOC100807062 (LOC100807062), mRNA	sp|Q8W486|Y1491_ARATH	83.6	3e-16	DUF246 domain-containing protein At1g04910 OS=Arabidopsis thaliana GN=At1g04910 PE=1 SV=1	--	--	--	--	--	--	--	--	--	--	-	GO:0016757//transferase activity, transferring glycosyl groups	GO:0005802//trans-Golgi network;GO:0009505//plant-type cell wall;GO:0005794//Golgi apparatus;GO:0005768//endosome	--
Unigene5446_All	2046	86.7577	17.261	-2.3295	Down	0	0	gi|32470647|gb|AAP45173.1|	573.2	5e-162	hypothetical protein SBB1_14t00005 [Solanum bulbocastanum]	gi|356560892|ref|XM_003548673.1|	63.9	6e-07	PREDICTED: Glycine max uncharacterized protein LOC100819915 (LOC100819915), mRNA	--	--	--	--	--	--	--	--	--	--	--	--	--	--	-	-	GO:0016020//membrane	--
Unigene5866_All	442	33.2246	318.191	3.2596	Up	0	0	gi|147766421|emb|CAN73804.1|	73.6	9e-13	hypothetical protein VITISV_031043 [Vitis vinifera]	gi|159483794|ref|XM_001699894.1|	65.9	3e-08	Chlamydomonas reinhardtii gamete-specific transcription factor (GSP1) mRNA, complete cds	sp|Q9FPQ6|GP1_CHLRE	83.2	5e-17	Vegetative cell wall protein gp1 OS=Chlamydomonas reinhardtii GN=GP1 PE=2 SV=1	Rv3876	74.3	7e-14	COG0455	ATPases involved in chromosome partitioning	K01115	3e-15	79	vcn:VOLCADRAFT_99471	phospholipase D [EC:3.1.4.4]	GO:0010075//regulation of meristem growth	-	-	ko01100//Metabolic pathways;ko00565//Ether lipid metabolism;ko00564//Glycerophospholipid metabolism;ko04144//Endocytosis
Unigene6654_All	408	0	135.351	17.0463	Up	0	0	gi|112744|sp|P15461.1|2SS5_HELAN	79.3	1e-14	RecName: Full=2S seed storage protein; AltName: Full=2S albumin storage protein; Flags: Precursor >gi|18800|emb|CAA29699.1| HaG5 protein [Helianthus annuus]	--	--	--	--	sp|P15461|2SS5_HELAN	133	4e-32	2S seed storage protein OS=Helianthus annuus GN=HAG5 PE=1 SV=1	--	--	--	--	--	--	--	--	--	--	-	-	-	--
Unigene713_All	1372	1.9989	76.0206	5.2491	Up	0	0	gi|351726954|ref|NP_001236888.1|	510.8	1e-143	cysteine proteinase precursor [Glycine max] >gi|479060|emb|CAA83673.1| cysteine proteinase [Glycine max] >gi|300507422|gb|ADK24076.1| cysteine proteinase [Glycine max] >gi|300507425|gb|ADK24077.1| cysteine proteinase [Glycine max] >gi|1096153|prf||2111244A Cys protease	gi|356576256|ref|XM_003556201.1|	109	7e-21	PREDICTED: Glycine max cysteine proteinase 15A-like (LOC100780116), mRNA	sp|P25804|CYSP_PEA	411	5e-115	Cysteine proteinase 15A OS=Pisum sativum PE=2 SV=1	AF1946_2	101	3e-21	COG4870	Cysteine protease	K01373	5e-142	502	pop:POPTR_886026	cathepsin F [EC:3.4.22.41]	GO:0042742//defense response to bacterium;GO:0009269//response to desiccation;GO:0006508//proteolysis;GO:0009651//response to salt stress	GO:0008234//cysteine-type peptidase activity;GO:0005198//structural molecule activity	GO:0005773//vacuole;GO:0005576//extracellular region;GO:0005634//nucleus	--
Unigene7407_All	1828	6.0977	88.9232	3.8662	Up	0	0	gi|336462654|gb|AEI59768.1|	566.2	5e-160	cytochrome P450 [Helianthus annuus]	gi|336462653|gb|HQ439595.1|	97.6	4e-17	Helianthus annuus clone S4 cytochrome P450 mRNA, complete cds	sp|O81973|C93A3_SOYBN	524	8e-149	Cytochrome P450 93A3 OS=Glycine max GN=CYP93A3 PE=2 SV=1	BH0579	134	7e-31	COG2124	Cytochrome P450	K13261	1e-139	494	gmx:100776878	cytochrome P450, family 93, subfamily A, polypeptide 1 (3,9-dihydroxypterocarpan 6a-monooxygenase) [EC:1.14.13.28]	-	GO:0016491//oxidoreductase activity;GO:0005488//binding	-	ko01110//Biosynthesis of secondary metabolites;ko00941//Flavonoid biosynthesis;ko01100//Metabolic pathways;ko00944//Flavone and flavonol biosynthesis;ko00943//Isoflavonoid biosynthesis;ko00909//Sesquiterpenoid and triterpenoid biosynthesis
Unigene7663_All	3343	97.4101	35.2228	-1.4676	Down	0	0	gi|359474216|ref|XP_002272722.2|	1658.7	0	PREDICTED: uncharacterized protein LOC100264973 [Vitis vinifera]	gi|123694229|emb|AM438418.1|	422	1e-115	Vitis vinifera, whole genome shotgun sequence, contig VV78X148385.58, clone ENTAV 115	sp|A0JJX5|SYT4_ARATH	73.2	9e-13	Synaptotagmin-4 OS=Arabidopsis thaliana GN=SYT4 PE=2 SV=1	--	--	--	--	--	--	--	--	--	--	-	GO:0004601//peroxidase activity	-	--
Unigene7990_All	352	53.4061	423.712	2.988	Up	0	0	gi|168237|gb|AAA33375.1|	62.4	2e-09	hydroxyproline-rich protein [Helianthus annuus] >gi|445130|prf||1908433A Hyp-rich glycoprotein	gi|168236|gb|M76546.1|HNNHPRG	167	9e-39	Helianthus annuus hydroxyproline-rich protein gene, complete cds	sp|Q9FS16|EXTN3_ARATH	108	9e-25	Extensin-3 OS=Arabidopsis thaliana GN=EXT3 PE=2 SV=3	CC3494_1	57.4	6e-09	COG3637	Opacity protein and related surface antigens	K01115	2e-13	72.4	rcu:RCOM_1613030	phospholipase D [EC:3.1.4.4]	GO:0043161//proteasomal ubiquitin-dependent protein catabolic process;GO:0009753//response to jasmonic acid stimulus;GO:0043248//proteasome assembly;GO:0048767//root hair elongation;GO:0009735//response to cytokinin stimulus;GO:0051788//response to misfolded protein;GO:0009611//response to wounding;GO:0009751//response to salicylic acid stimulus;GO:0009737//response to abscisic acid stimulus	GO:0005199//structural constituent of cell wall	-	ko01100//Metabolic pathways;ko00565//Ether lipid metabolism;ko00564//Glycerophospholipid metabolism;ko04144//Endocytosis
Unigene7991_All	316	122.34	755.399	2.6263	Up	0	0	gi|168237|gb|AAA33375.1|	58.9	2e-08	hydroxyproline-rich protein [Helianthus annuus] >gi|445130|prf||1908433A Hyp-rich glycoprotein	gi|168236|gb|M76546.1|HNNHPRG	159	2e-36	Helianthus annuus hydroxyproline-rich protein gene, complete cds	sp|Q9FS16|EXTN3_ARATH	89	6e-19	Extensin-3 OS=Arabidopsis thaliana GN=EXT3 PE=2 SV=3	CC3494_1	58.2	4e-09	COG3637	Opacity protein and related surface antigens	K15174	2e-09	58.9	gmx:100800148	RNA polymerase II-associated factor 1	GO:0009753//response to jasmonic acid stimulus;GO:0009611//response to wounding;GO:0009751//response to salicylic acid stimulus;GO:0071841;GO:0009737//response to abscisic acid stimulus;GO:0016043//cellular component organization	GO:0005199//structural constituent of cell wall	-	--
Unigene8393_All	1133	118.527	1559.07	3.7174	Up	0	0	gi|188531129|gb|ACD62790.1|	249.6	6e-65	BURP domain-containing protein [Phaseolus vulgaris]	--	--	--	--	sp|Q08298|RD22_ARATH	211	5e-55	Dehydration-responsive protein RD22 OS=Arabidopsis thaliana GN=RD22 PE=2 SV=1	--	--	--	--	--	--	--	--	--	--	GO:0050896//response to stimulus	-	-	--
Unigene8431_All	2180	142.661	29.6217	-2.2679	Down	0	0	gi|62287130|sp|Q9MB14.2|PPO2_IPOBA	640.6	0	RecName: Full=Polyphenol oxidase II, chloroplastic; Short=PPO-II; AltName: Full=Catechol oxidase II; Flags: Precursor	gi|164370709|gb|EU330225.1|	81.8	3e-12	Papaver somniferum cultivar Lazur polyphenol oxidase gene, partial cds	sp|Q9MB14|PPO2_IPOBA	640	0	Polyphenol oxidase II, chloroplastic OS=Ipomoea batatas GN=co-2 PE=2 SV=2	--	--	--	--	--	K00422	4e-156	550	vvi:100256583	polyphenol oxidase [EC:1.10.3.1]	-	-	-	ko01110//Biosynthesis of secondary metabolites;ko01100//Metabolic pathways;ko00950//Isoquinoline alkaloid biosynthesis;ko00350//Tyrosine metabolism
Unigene8439_All	1620	0.6007	32.5763	5.761	Up	0	0	gi|225446424|ref|XP_002274948.1|	294.3	3e-78	PREDICTED: zinc finger CCCH domain-containing protein 2-like [Vitis vinifera]	gi|297843189|ref|XM_002889430.1|	95.6	1e-16	Arabidopsis lyrata subsp. lyrata zinc finger (CCCH-type) family protein, mRNA	sp|Q9ZWA1|C3H2_ARATH	239	3e-63	Zinc finger CCCH domain-containing protein 2 OS=Arabidopsis thaliana GN=At1g03790 PE=2 SV=1	--	--	--	--	--	K15172	9e-29	126	vcn:VOLCADRAFT_106802	transcription elongation factor SPT5	GO:0006355//regulation of transcription, DNA-dependent	GO:0005488//binding	-	--
Unigene8514_All	1592	14.1423	73.4878	2.3775	Up	0	0	gi|9622221|gb|AAF89679.1|	551.2	1e-155	asparaginyl endopeptidase [Sesamum indicum]	gi|359496421|ref|XM_002265321.2|	71.9	2e-09	PREDICTED: Vitis vinifera vacuolar-processing enzyme-like (LOC100260773), mRNA	sp|P49042|VPE_RICCO	541	4e-154	Vacuolar-processing enzyme OS=Ricinus communis PE=1 SV=1	YDR331w	103	8e-22	COG5206	Glycosylphosphatidylinositol transamidase (GPIT), subunit GPI8	K01369	8e-155	545	pop:POPTR_817294	legumain [EC:3.4.22.34]	GO:0006624//vacuolar protein processing;GO:0006508//proteolysis	GO:0004197//cysteine-type endopeptidase activity	-	--
Unigene9204_All	2093	101.061	32.7042	-1.6277	Down	0	0	gi|359474260|ref|XP_002282510.2|	906.4	0	PREDICTED: protein HOTHEAD isoform 1 [Vitis vinifera] >gi|297742610|emb|CBI34759.3| unnamed protein product [Vitis vinifera]	gi|225312581|dbj|AK327121.1|	107	4e-20	Solanum lycopersicum cDNA, clone: LEFL2021N09, HTC in fruit	sp|Q9S746|HTH_ARATH	587	1e-167	Protein HOTHEAD OS=Arabidopsis thaliana GN=HTH PE=1 SV=1	SMa1414	122	2e-27	COG2303	Choline dehydrogenase and related flavoproteins	K15403	0	649	vvi:100246317	fatty acid omega-hydroxy dehydrogenase [EC:1.1.-.-]	GO:0055114//oxidation-reduction process;GO:0006066//alcohol metabolic process	GO:0050660//flavin adenine dinucleotide binding;GO:0046593//mandelonitrile lyase activity;GO:0008812//choline dehydrogenase activity	GO:0005576//extracellular region;GO:0016023//cytoplasmic membrane-bounded vesicle	ko00073//Cutin, suberine and wax biosynthesis
Unigene9375_All	673	59.4153	349.925	2.5581	Up	0	0	gi|52354555|gb|AAU44598.1|	55.1	9e-07	hypothetical protein AT5G54062 [Arabidopsis thaliana]	--	--	--	--	--	--	--	--	--	--	--	--	--	--	--	--	--	--	-	-	-	--
Unigene9535_All	1047	494.419	234.328	-1.0772	Down	0	0	gi|225469071|ref|XP_002270329.1|	374.8	1e-102	PREDICTED: omega-hydroxypalmitate O-feruloyl transferase [Vitis vinifera] >gi|298205046|emb|CBI38342.3| unnamed protein product [Vitis vinifera]	--	--	--	--	sp|Q9FI78|HST_ARATH	144	8e-35	Shikimate O-hydroxycinnamoyltransferase OS=Arabidopsis thaliana GN=HST PE=2 SV=1	--	--	--	--	--	K13065	2e-34	144	ath:AT5G48930	shikimate O-hydroxycinnamoyltransferase [EC:2.3.1.133]	-	GO:0016747//transferase activity, transferring acyl groups other than amino-acyl groups	GO:0005737//cytoplasm	ko01110//Biosynthesis of secondary metabolites;ko00945//Stilbenoid, diarylheptanoid and gingerol biosynthesis;ko00940//Phenylpropanoid biosynthesis;ko00941//Flavonoid biosynthesis;ko00073//Cutin, suberine and wax biosynthesis
Unigene9763_All	434	3.9748	153.819	5.2742	Up	0	0	--	--	--	--	--	--	--	--	--	--	--	--	--	--	--	--	--	--	--	--	--	--	-	-	-	--
Unigene9846_All	1142	207.375	54.05	-1.9399	Down	0	0	gi|225425410|ref|XP_002277620.1|	354.8	1e-96	PREDICTED: uncharacterized protein LOC100253955 [Vitis vinifera]	gi|224053494|ref|XM_002297806.1|	69.9	5e-09	Populus trichocarpa predicted protein, mRNA	--	--	--	--	--	--	--	--	--	--	--	--	--	--	GO:0010167//response to nitrate;GO:0006857//oligopeptide transport;GO:0015706//nitrate transport	GO:0005515//protein binding	GO:0005802//trans-Golgi network;GO:0005794//Golgi apparatus;GO:0005768//endosome;GO:0005739//mitochondrion	--
Unigene25588_All	470	214.764	522.382	1.2824	Up	6e-307	2.6731e-304	gi|21322711|emb|CAD22154.1|	139.8	1e-32	pherophorin-dz1 protein [Volvox carteri f. nagariensis]	gi|388500925|gb|BT138734.1|	58	8e-06	Medicago truncatula clone JCVI-FLMt-15I19 unknown mRNA	sp|P09789|GRP1_PETHY	139	7e-34	Glycine-rich cell wall structural protein 1 OS=Petunia hybrida GN=GRP-1 PE=1 SV=1	XF0818	139	2e-33	COG2730	Endoglucanase	K01115	7e-30	127	vcn:VOLCADRAFT_99471	phospholipase D [EC:3.1.4.4]	GO:0010588//cotyledon vascular tissue pattern formation;GO:0010087//phloem or xylem histogenesis;GO:0010305//leaf vascular tissue pattern formation;GO:0048366//leaf development	-	-	ko01100//Metabolic pathways;ko00565//Ether lipid metabolism;ko00564//Glycerophospholipid metabolism;ko04144//Endocytosis
CL5410.Contig2_All	1874	14.1148	62.2155	2.1401	Up	1.4765e-302	6.5194e-300	gi|37993657|gb|AAR06914.1|	332.4	0	UDP-glycosyltransferase 71E1 [Stevia rebaudiana]	gi|37993656|gb|AY345976.1|	188	1e-44	Stevia rebaudiana UDP-glycosyltransferase 71E1 mRNA, complete cds	sp|Q2V6K0|UFOG6_FRAAN	245	1e-130	UDP-glucose flavonoid 3-O-glucosyltransferase 6 OS=Fragaria ananassa GN=GT6 PE=1 SV=1	--	--	--	--	--	K08237	2e-59	143	vvi:100246482	hydroquinone glucosyltransferase [EC:2.4.1.218]	GO:0008152//metabolic process	GO:0016758//transferase activity, transferring hexosyl groups	-	--
CL9022.Contig2_All	848	16.5351	105.245	2.6701	Up	1.6738e-301	7.3578e-299	gi|21322711|emb|CAD22154.1|	58.2	1e-07	pherophorin-dz1 protein [Volvox carteri f. nagariensis]	--	--	--	--	sp|Q9FPQ6|GP1_CHLRE	117	6e-27	Vegetative cell wall protein gp1 OS=Chlamydomonas reinhardtii GN=GP1 PE=2 SV=1	Rv3876	84.7	2e-16	COG0455	ATPases involved in chromosome partitioning	K01115	1e-25	114	vcn:VOLCADRAFT_99471	phospholipase D [EC:3.1.4.4]	-	GO:0016787//hydrolase activity	-	ko01100//Metabolic pathways;ko00565//Ether lipid metabolism;ko00564//Glycerophospholipid metabolism;ko04144//Endocytosis
Unigene1960_All	2134	20.0436	68.9098	1.7816	Up	6.6034e-299	2.8898e-296	gi|225441120|ref|XP_002265216.1|	595.1	1e-168	PREDICTED: UDP-glycosyltransferase 73C2 [Vitis vinifera]	gi|356503747|ref|XM_003520618.1|	95.6	2e-16	PREDICTED: Glycine max UDP-glycosyltransferase 73C2-like (LOC100778817), mRNA	sp|Q9ZQ95|U73C6_ARATH	496	3e-140	UDP-glycosyltransferase 73C6 OS=Arabidopsis thaliana GN=UGT73C6 PE=2 SV=1	--	--	--	--	--	K13496	8e-140	496	ath:AT2G36790	UDP-glucosyl transferase 73C [EC:2.4.1.-]	-	GO:0016758//transferase activity, transferring hexosyl groups	-	ko00944//Flavone and flavonol biosynthesis;ko00908//Zeatin biosynthesis
CL12669.Contig2_All	1578	1.1773	33.6973	4.8391	Up	4.597e-296	2.0029e-293	gi|189909333|gb|ACE60602.1|	611.7	9e-174	putative galactomannan galactosyl transferase [Coffea arabica]	gi|357482538|ref|XM_003611508.1|	95.6	1e-16	Medicago truncatula Galactomannan galactosyltransferase (MTR_5g015260) mRNA, complete cds	sp|Q564G7|GMGT1_CYATE	531	5e-151	Galactomannan galactosyltransferase 1 OS=Cyamopsis tetragonoloba GN=GMGT1 PE=1 SV=1	--	--	--	--	--	K08238	2e-90	331	vvi:100263916	xyloglucan 6-xylosyltransferase [EC:2.4.2.39]	-	GO:0016757//transferase activity, transferring glycosyl groups	-	--
Unigene47201_All	457	221.454	531.103	1.262	Up	5.4365e-296	2.3583e-293	gi|359484368|ref|XP_002281292.2|	57	9e-08	PREDICTED: uncharacterized protein LOC100259389 [Vitis vinifera]	--	--	--	--	sp|P17816|GRP1_HORVU	81.3	2e-16	Glycine-rich cell wall structural protein OS=Hordeum vulgare GN=GRP PE=2 SV=1	XF0818	58.9	3e-09	COG2730	Endoglucanase	K14709	7e-14	74.3	vcn:VOLCADRAFT_104214	solute carrier family 39 (zinc transporter), member 1/2/3	-	-	-	--
Unigene20272_All	926	5.2067	68.2929	3.7133	Up	1.197e-293	5.1472e-291	gi|83778375|gb|ABC47128.1|	377.5	1e-103	beta expansin 2 precursor [Solanum tuberosum]	--	--	--	--	sp|Q7XT40|EXB15_ORYSJ	278	4e-75	Expansin-B15 OS=Oryza sativa subsp. japonica GN=EXPB15 PE=3 SV=2	--	--	--	--	--	--	--	--	--	--	-	-	GO:0016023//cytoplasmic membrane-bounded vesicle	--
CL11373.Contig2_All	1640	34.0916	1.6293	-4.3871	Down	1.1418e-292	4.8886e-290	gi|225007940|gb|ACN78662.1|	679.1	0	endo-beta-mannanase [Actinidia arguta]	gi|359476677|ref|XM_002264079.2|	220	3e-54	PREDICTED: Vitis vinifera mannan endo-1,4-beta-mannosidase 7-like (LOC100259912), mRNA	sp|Q9FJZ3|MAN7_ARATH	578	2e-165	Mannan endo-1,4-beta-mannosidase 7 OS=Arabidopsis thaliana GN=MAN7 PE=2 SV=1	TM1227	186	1e-46	COG3934	Endo-beta-mannanase	--	--	--	--	--	GO:0010075//regulation of meristem growth;GO:0005975//carbohydrate metabolic process;GO:0010014//meristem initiation;GO:0009944//polarity specification of adaxial/abaxial axis;GO:0009845//seed germination;GO:0009855//determination of bilateral symmetry	GO:0004553//hydrolase activity, hydrolyzing O-glycosyl compounds;GO:0043169//cation binding	GO:0005576//extracellular region	--
Unigene2321_All	707	42.0431	170.958	2.0237	Up	7.0961e-292	3.0251e-289	gi|297796237|ref|XP_002866003.1|	56.2	4e-07	predicted protein [Arabidopsis lyrata subsp. lyrata] >gi|297311838|gb|EFH42262.1| predicted protein [Arabidopsis lyrata subsp. lyrata]	--	--	--	--	--	--	--	--	--	--	--	--	--	--	--	--	--	--	-	-	-	--
Unigene30090_All	866	51.4858	171.556	1.7364	Up	2.1087e-291	8.9126e-289	gi|225428971|ref|XP_002264302.1|	225.3	8e-58	PREDICTED: zinc finger protein ZAT10-like [Vitis vinifera]	gi|381140349|gb|JQ040514.1|	73.8	3e-10	Chrysanthemum x morifolium Cys2/His2-type zinc finger protein (ZFP3) mRNA, complete cds	sp|Q96289|ZAT10_ARATH	179	2e-45	Zinc finger protein ZAT10 OS=Arabidopsis thaliana GN=ZAT10 PE=2 SV=1	--	--	--	--	--	--	--	--	--	--	-	-	-	--
CL4431.Contig1_All	1747	4.6841	41.5011	3.1473	Up	1.4441e-290	6.0779e-288	gi|225464373|ref|XP_002265455.1|	86.7	1e-159	PREDICTED: secologanin synthase isoform 1 [Vitis vinifera]	--	--	--	--	sp|Q05047|C72A1_CATRO	440	2e-137	Secologanin synthase OS=Catharanthus roseus GN=CYP72A1 PE=2 SV=1	AGc2890	112	2e-29	COG2124	Cytochrome P450	K15638	6e-120	372	ath:AT1G17060	cytochrome P450, family 72, subfamily C, polypeptide 1	-	GO:0016491//oxidoreductase activity;GO:0005488//binding	-	ko00905//Brassinosteroid biosynthesis
CL5801.Contig6_All	1089	6.7019	64.2461	3.261	Up	5.1875e-290	2.174e-287	gi|6118361|gb|AAF04094.1|AF188264_1	469.9	2e-131	delta-12 oleate desaturase [Vernonia galamensis]	gi|6063029|gb|AF162199.1|AF162199	452	1e-124	Lactuca sativa oleate 12-hydroxylase mRNA, partial cds	sp|P46313|FAD6E_ARATH	437	4e-123	Omega-6 fatty acid desaturase, endoplasmic reticulum OS=Arabidopsis thaliana GN=FAD2 PE=2 SV=1	all1597	221	2e-57	COG3239	Fatty acid desaturase	K10256	3e-128	456	vvi:100252129	omega-6 fatty acid desaturase (delta-12 desaturase) [EC:1.14.19.-]	GO:0008152//metabolic process	GO:0016491//oxidoreductase activity	-	ko01040//Biosynthesis of unsaturated fatty acids
CL2521.Contig1_All	2797	5.3294	31.7172	2.5732	Up	1.2887e-287	5.378e-285	gi|359478691|ref|XP_002285084.2|	1291.2	0	PREDICTED: beta-galactosidase 8-like [Vitis vinifera] >gi|297746241|emb|CBI16297.3| unnamed protein product [Vitis vinifera]	gi|359478690|ref|XM_002285048.2|	254	4e-64	PREDICTED: Vitis vinifera beta-galactosidase 8-like (LOC100245036), mRNA	sp|Q9SCV4|BGAL8_ARATH	1206	0	Beta-galactosidase 8 OS=Arabidopsis thaliana GN=BGAL8 PE=2 SV=2	XF0840	177	7e-44	COG1874	Beta-galactosidase	K12309	0	830	aly:ARALYDRAFT_485655	beta-galactosidase [EC:3.2.1.23]	GO:0005975//carbohydrate metabolic process	GO:0030246//carbohydrate binding;GO:0004565//beta-galactosidase activity;GO:0043169//cation binding	GO:0005576//extracellular region;GO:0005618//cell wall	ko01100//Metabolic pathways;ko00052//Galactose metabolism;ko00511//Other glycan degradation;ko00604//Glycosphingolipid biosynthesis - ganglio series;ko00600//Sphingolipid metabolism;ko00531//Glycosaminoglycan degradation
Unigene16074_All	1298	75.3798	180.712	1.2614	Up	6.2031e-286	2.567e-283	gi|356574859|ref|XP_003555561.1|	466.1	5e-130	PREDICTED: GDSL esterase/lipase At5g33370-like [Glycine max]	gi|167963549|gb|AC146559.29|	77.8	2e-11	Medicago truncatula clone mth2-12e5, complete sequence	sp|Q9M8Y5|LTL1_ARATH	434	4e-122	GDSL esterase/lipase LTL1 OS=Arabidopsis thaliana GN=LTL1 PE=2 SV=1	all3634	77	7e-14	COG3240	Phospholipase/lecithinase/hemolysin	K01206	9e-21	99.8	ath:AT1G67830	alpha-L-fucosidase [EC:3.2.1.51]	-	GO:0016787//hydrolase activity	-	ko01110//Biosynthesis of secondary metabolites;ko01100//Metabolic pathways;ko00906//Carotenoid biosynthesis;ko00511//Other glycan degradation
CL8382.Contig1_All	668	370.284	159.071	-1.219	Down	1.9033e-285	7.8436e-283	gi|337730995|gb|AEI70828.1|	182.2	5e-45	non-specific lipid-transfer protein [Helianthus annuus]	gi|118490067|gb|EF101532.1|	79.8	3e-12	Lactuca sativa lipid transfer protein isoform 1.1 precursor, mRNA, complete cds	sp|Q39950|NLTP_HELAN	177	4e-45	Non-specific lipid-transfer protein OS=Helianthus annuus PE=3 SV=1	--	--	--	--	--	--	--	--	--	--	GO:0006869//lipid transport	GO:0008289//lipid binding	-	--
CL2745.Contig4_All	1029	180.929	65.8715	-1.4577	Down	5.9425e-283	2.4387e-280	gi|75156641|sp|Q8LKP9.1|CFI_SAUME	223	5e-57	RecName: Full=Chalcone--flavonone isomerase; Short=Chalcone isomerase >gi|21327031|gb|AAM48130.1|AF509335_1 chalcone isomerase [Saussurea medusa]	--	--	--	--	sp|Q8LKP9|CFI_SAUME	223	2e-58	Chalcone--flavonone isomerase OS=Saussurea medusa GN=CHI PE=2 SV=1	--	--	--	--	--	K01859	7e-50	196	vvi:100233078	chalcone isomerase [EC:5.5.1.6]	-	-	-	ko01110//Biosynthesis of secondary metabolites;ko00941//Flavonoid biosynthesis;ko01100//Metabolic pathways
Unigene15689_All	319	3.0505	148.263	5.603	Up	6.1364e-283	2.5079e-280	--	--	--	--	--	--	--	--	--	--	--	--	--	--	--	--	--	--	--	--	--	--	-	-	-	--
CL14120.Contig2_All	1054	8.771	70.1823	3.0003	Up	7.911e-283	3.2199e-280	gi|327344109|gb|AEA50959.1|	265.8	7e-70	protodermal factor 1.2 [Gossypium barbadense]	gi|327344108|gb|JF421223.1|	71.9	1e-09	Gossypium barbadense protodermal factor 1.2 gene, complete cds	sp|Q9SN46|LRX5_ARATH	84	1e-16	Leucine-rich repeat extensin-like protein 5 OS=Arabidopsis thaliana GN=LRX5 PE=2 SV=2	Rv3876	53.5	6e-07	COG0455	ATPases involved in chromosome partitioning	K12831	1e-13	75.9	cre:CHLREDRAFT_196073	splicing factor 3B subunit 4	GO:0009987//cellular process	-	GO:0044444//cytoplasmic part	ko01100//Metabolic pathways;ko00565//Ether lipid metabolism;ko00564//Glycerophospholipid metabolism;ko04144//Endocytosis;ko03040//Spliceosome
CL5801.Contig4_All	1486	4.971	46.3029	3.2195	Up	7.4363e-282	3.0142e-279	gi|2501790|gb|AAB80696.1|	543.1	3e-153	omega-6 fatty acid desaturase [Petroselinum crispum]	gi|6063029|gb|AF162199.1|AF162199	412	1e-112	Lactuca sativa oleate 12-hydroxylase mRNA, partial cds	sp|P46313|FAD6E_ARATH	509	2e-144	Omega-6 fatty acid desaturase, endoplasmic reticulum OS=Arabidopsis thaliana GN=FAD2 PE=2 SV=1	all1597	265	1e-70	COG3239	Fatty acid desaturase	K10256	3e-150	530	pop:POPTR_667376	omega-6 fatty acid desaturase (delta-12 desaturase) [EC:1.14.19.-]	GO:0008152//metabolic process	-	-	ko01040//Biosynthesis of unsaturated fatty acids
CL7441.Contig3_All	379	12.6046	161.218	3.677	Up	1.5842e-281	6.3952e-279	--	--	--	--	--	--	--	--	--	--	--	--	--	--	--	--	--	--	--	--	--	--	-	-	-	--
CL15583.Contig1_All	2119	2.1292	28.3938	3.7372	Up	6.4624e-281	2.5982e-278	gi|407049|emb|CAA53099.1|	963.4	0	beta-fructofuranosidase [Daucus carota]	gi|4454116|emb|Y18707.1|	159	1e-35	Daucus carota Inv*Dc4, Inv*Dc4' (partial) genes	sp|P80065|INVB_DAUCA	958	0	Beta-fructofuranosidase, soluble isoenzyme I OS=Daucus carota GN=INV*DC4 PE=1 SV=2	BS_sacC	189	2e-47	COG1621	Beta-fructosidases (levanase/invertase)	K01193	0	859	vvi:100241232	beta-fructofuranosidase [EC:3.2.1.26]	GO:0005975//carbohydrate metabolic process	GO:0004575//sucrose alpha-glucosidase activity	-	ko01100//Metabolic pathways;ko00500//Starch and sucrose metabolism;ko00052//Galactose metabolism
CL13637.Contig2_All	503	35.1752	185.665	2.4001	Up	2.8627e-279	1.1463e-276	--	--	--	--	--	--	--	--	--	--	--	--	--	--	--	--	--	--	--	--	--	--	-	-	-	--
CL1453.Contig1_All	1607	76.0518	19.787	-1.9424	Down	3.0536e-279	1.2178e-276	gi|297735205|emb|CBI17567.3|	738	0	unnamed protein product [Vitis vinifera]	gi|225430839|ref|XM_002273447.1|	123	6e-25	PREDICTED: Vitis vinifera uncharacterized LOC100254794 (LOC100254794), mRNA	--	--	--	--	PH0367	120	7e-27	COG0477	Permeases of the major facilitator superfamily	K13783	3e-08	58.5	zma:100216884	MFS transporter, OPA family, solute carrier family 37 (glycerol-3-phosphate transporter), member 1/2	GO:0015706//nitrate transport;GO:0055085//transmembrane transport	GO:0005351//sugar:hydrogen symporter activity	GO:0016023//cytoplasmic membrane-bounded vesicle;GO:0016021//integral to membrane;GO:0009507//chloroplast;GO:0005739//mitochondrion	--
CL3195.Contig9_All	734	49.5359	178.078	1.846	Up	3.7003e-279	1.4698e-276	gi|326512852|dbj|BAK03333.1|	209.9	2e-53	predicted protein [Hordeum vulgare subsp. vulgare]	gi|166741|gb|M17133.1|ATHH4GB	262	4e-67	A.thaliana histone H4 gene, complete cds	sp|P0CG89|H4_SOYBN	206	1e-53	Histone H4 OS=Glycine max PE=3 SV=1	SPBC1105.12	194	1e-49	COG2036	Histones H3 and H4	K11254	4e-53	206	mtr:MTR_2g096100	histone H4	GO:0009414//response to water deprivation;GO:0006334//nucleosome assembly	GO:0003677//DNA binding;GO:0005515//protein binding	GO:0005829//cytosol;GO:0000786//nucleosome;GO:0005739//mitochondrion;GO:0005730//nucleolus;GO:0009506//plasmodesma;GO:0005774//vacuolar membrane;GO:0009579//thylakoid;GO:0009507//chloroplast;GO:0005794//Golgi apparatus;GO:0005886//plasma membrane	--
Unigene33195_All	788	46.8711	167.005	1.8331	Up	2.169e-278	8.5811e-276	gi|224079183|ref|XP_002305785.1|	81.6	1e-14	predicted protein [Populus trichocarpa] >gi|222848749|gb|EEE86296.1| predicted protein [Populus trichocarpa]	--	--	--	--	sp|P23283|DRPF_CRAPL	60.8	8e-10	Desiccation-related protein PCC3-06 OS=Craterostigma plantagineum PE=2 SV=1	--	--	--	--	--	--	--	--	--	--	-	-	-	--
Unigene46999_All	600	32.5848	161.884	2.3127	Up	8.7279e-278	3.4391e-275	gi|308809453|ref|XP_003082036.1|	263.1	1e-69	Histones H3 and H4 (ISS) [Ostreococcus tauri] >gi|116060503|emb|CAL55839.1| Histones H3 and H4 (ISS) [Ostreococcus tauri]	gi|332002898|gb|CP002688.1|	293	1e-76	Arabidopsis thaliana chromosome 5, complete sequence	sp|Q76MV0|H32_TOBAC	261	2e-70	Histone H3.2 OS=Nicotiana tabacum GN=B34 PE=1 SV=1	SPBC1105.11c	247	1e-65	COG2036	Histones H3 and H4	K11253	2e-70	263	ota:Ot11g02340	histone H3	GO:0008283//cell proliferation;GO:0006334//nucleosome assembly	GO:0003677//DNA binding;GO:0005515//protein binding	GO:0000786//nucleosome;GO:0005634//nucleus;GO:0009536//plastid	--
CL6966.Contig2_All	403	155.199	435.954	1.4901	Up	2.8991e-276	1.1378e-273	--	--	--	--	--	--	--	--	--	--	--	--	--	--	--	--	--	--	--	--	--	--	-	-	-	--
CL8270.Contig2_All	1073	132.162	276.464	1.0648	Up	8.0069e-276	3.1301e-273	gi|225459247|ref|XP_002285762.1|	40	2e-122	PREDICTED: uncharacterized protein LOC100259041 [Vitis vinifera] >gi|147765766|emb|CAN68978.1| hypothetical protein VITISV_040774 [Vitis vinifera]	gi|3759183|dbj|AB018441.1|	143	4e-31	Nicotiana tabacum phi-1 mRNA, complete cds	--	--	--	--	--	--	--	--	--	--	--	--	--	--	GO:0009741//response to brassinosteroid stimulus	-	GO:0009505//plant-type cell wall	--
Unigene2367_All	393	6.7531	134.171	4.3124	Up	1.0937e-273	4.2586e-271	--	--	--	--	--	--	--	--	--	--	--	--	--	--	--	--	--	--	--	--	--	--	-	-	-	--
Unigene33709_All	2606	18.8405	58.3599	1.6311	Up	4.8873e-273	1.8956e-270	gi|318136780|gb|ADV41669.1|	1190.2	0	beta-D-galactosidase [Actinidia deliciosa var. deliciosa]	gi|356564793|ref|XM_003550585.1|	341	2e-90	PREDICTED: Glycine max beta-galactosidase-like (LOC100810170), mRNA	sp|P48981|BGAL_MALDO	1113	0	Beta-galactosidase OS=Malus domestica PE=1 SV=1	XF0840	174	9e-43	COG1874	Beta-galactosidase	K12309	0	1063	ath:AT3G52840	beta-galactosidase [EC:3.2.1.23]	GO:0005975//carbohydrate metabolic process	GO:0030246//carbohydrate binding;GO:0004565//beta-galactosidase activity;GO:0043169//cation binding	GO:0048046//apoplast;GO:0005618//cell wall	ko01100//Metabolic pathways;ko00052//Galactose metabolism;ko00511//Other glycan degradation;ko00604//Glycosphingolipid biosynthesis - ganglio series;ko00600//Sphingolipid metabolism;ko00531//Glycosaminoglycan degradation
Unigene15630_All	1663	1.7821	32.2696	4.1785	Up	1.3269e-272	5.1262e-270	gi|225432542|ref|XP_002277699.1|	496.5	4e-139	PREDICTED: basic 7S globulin-like [Vitis vinifera]	--	--	--	--	sp|P13917|7SB1_SOYBN	256	4e-68	Basic 7S globulin OS=Glycine max GN=BG PE=1 SV=2	--	--	--	--	--	K00924	3e-14	78.6	ath:AT5G22850	[EC:2.7.1.-]	GO:0009651//response to salt stress	-	GO:0009505//plant-type cell wall;GO:0005794//Golgi apparatus;GO:0009506//plasmodesma;GO:0005886//plasma membrane;GO:0005829//cytosol	--
Unigene24120_All	726	98.2748	12.2685	-3.0019	Down	1.801e-272	6.9308e-270	gi|356569045|ref|XP_003552717.1|	121.3	1e-26	PREDICTED: probable non-specific lipid-transfer protein AKCS9 [Glycine max]	--	--	--	--	sp|Q43681|NLTP_VIGUN	106	1e-23	Probable non-specific lipid-transfer protein AKCS9 OS=Vigna unguiculata PE=2 SV=1	--	--	--	--	--	--	--	--	--	--	-	-	-	--
CL8441.Contig1_All	823	21.1221	110.985	2.3935	Up	2.6131e-272	1.0017e-269	gi|195658563|gb|ACG48749.1|	207.2	2e-52	histone H1 [Zea mays]	--	--	--	--	sp|P23444|H1_MAIZE	196	1e-50	Histone H1 OS=Zea mays PE=2 SV=2	CC3441	85.1	1e-16	COG2267	Lysophospholipase	K11275	1e-51	201	sbi:SORBI_01g005010	histone H1/5	-	-	-	--
CL9677.Contig2_All	761	66.727	203.42	1.6081	Up	2.825e-272	1.0788e-269	gi|342219047|gb|AEL17175.1|	241.5	9e-63	pathogen-related protein PR10 [Tanacetum cinerariifolium]	gi|342219046|gb|JN211117.1|	634	1e-179	Tanacetum cinerariifolium pathogen-related protein PR10 mRNA, complete cds	sp|O49065|RAP_TAROF	208	2e-54	Root allergen protein OS=Taraxacum officinale PE=1 SV=1	--	--	--	--	--	--	--	--	--	--	-	-	-	--
Unigene8665_All	1362	97.5915	28.2184	-1.7901	Down	8.208e-272	3.1223e-269	gi|356574859|ref|XP_003555561.1|	551.6	9e-156	PREDICTED: GDSL esterase/lipase At5g33370-like [Glycine max]	gi|359476558|ref|XM_002268790.2|	103	4e-19	PREDICTED: Vitis vinifera GDSL esterase/lipase At5g33370-like (LOC100260283), mRNA	sp|Q9M8Y5|LTL1_ARATH	517	5e-147	GDSL esterase/lipase LTL1 OS=Arabidopsis thaliana GN=LTL1 PE=2 SV=1	all3634	83.6	7e-16	COG3240	Phospholipase/lecithinase/hemolysin	K01206	9e-21	99.8	ath:AT1G67830	alpha-L-fucosidase [EC:3.2.1.51]	GO:0006629//lipid metabolic process	GO:0016788//hydrolase activity, acting on ester bonds	-	ko01110//Biosynthesis of secondary metabolites;ko01100//Metabolic pathways;ko00906//Carotenoid biosynthesis;ko00511//Other glycan degradation
CL3814.Contig3_All	1414	97.8815	29.3853	-1.7359	Down	3.7101e-271	1.4059e-268	gi|225464876|ref|XP_002273038.1|	161	3e-38	PREDICTED: F-box protein At2g27310-like [Vitis vinifera]	--	--	--	--	sp|Q2V3R1|FB346_ARATH	106	3e-23	F-box protein At3g44326 OS=Arabidopsis thaliana GN=At3g44326 PE=2 SV=1	--	--	--	--	--	--	--	--	--	--	GO:0042538//hyperosmotic salinity response;GO:0009414//response to water deprivation;GO:0035556//intracellular signal transduction;GO:0009693//ethylene biosynthetic process;GO:0010200//response to chitin;GO:0002679//respiratory burst involved in defense response;GO:0010286//heat acclimation;GO:0009873//ethylene mediated signaling pathway;GO:0009738//abscisic acid mediated signaling pathway	-	-	--
Unigene7916_All	1589	5.8736	45.2634	2.946	Up	4.9723e-270	1.877e-267	gi|11071974|dbj|BAB17320.1|	639	0	elicitor inducible beta-1,3-glucanase NtEIG-E76 [Nicotiana tabacum]	gi|71738560|gb|DQ093571.1|	101	2e-18	Ziziphus jujuba beta-1,3-glucanase 2 (Glu2) mRNA, complete cds	sp|Q8VYE5|E1312_ARATH	372	4e-103	Glucan endo-1,3-beta-glucosidase 12 OS=Arabidopsis thaliana GN=At4g29360 PE=1 SV=1	--	--	--	--	--	K14489	6e-19	94	vvi:100263145	arabidopsis histidine kinase 2/3/4 (cytokinin receptor) [EC:2.7.13.3]	GO:0005975//carbohydrate metabolic process	GO:0042973//glucan endo-1,3-beta-D-glucosidase activity;GO:0043169//cation binding	GO:0005886//plasma membrane	ko04075//Plant hormone signal transduction
CL13676.Contig1_All	1089	6.0927	59.0115	3.2758	Up	1.1563e-267	4.3318e-265	gi|224087839|ref|XP_002308244.1|	429.1	5e-119	predicted protein [Populus trichocarpa] >gi|222854220|gb|EEE91767.1| predicted protein [Populus trichocarpa]	gi|225318294|dbj|AK323451.1|	89.7	5e-15	Solanum lycopersicum cDNA, clone: LEFL1056DD10, HTC in leaf	sp|A5H452|PER70_MAIZE	344	4e-95	Peroxidase 70 OS=Zea mays GN=PER70 PE=1 SV=1	--	--	--	--	--	K00430	3e-95	346	vvi:100257059	peroxidase [EC:1.11.1.7]	GO:0055114//oxidation-reduction process;GO:0006979//response to oxidative stress	GO:0020037//heme binding;GO:0046872//metal ion binding;GO:0004601//peroxidase activity	-	ko01110//Biosynthesis of secondary metabolites;ko00940//Phenylpropanoid biosynthesis;ko01100//Metabolic pathways;ko00360//Phenylalanine metabolism
CL16033.Contig1_All	1173	148.687	54.0643	-1.4595	Down	1.0655e-265	3.9619e-263	gi|147777594|emb|CAN67034.1|	245	1e-63	hypothetical protein VITISV_013534 [Vitis vinifera]	gi|157098796|gb|AC209584.1|	63.9	3e-07	Solanum lycopersicum DNA sequence from clone LE_HBa-21L2 on chromosome 12, complete sequence	sp|Q9SF32|IQD1_ARATH	100	2e-21	Protein IQ-DOMAIN 1 OS=Arabidopsis thaliana GN=IQD1 PE=1 SV=1	--	--	--	--	--	--	--	--	--	--	-	-	-	--
Unigene15588_All	1069	100.713	24.2045	-2.0569	Down	2.3076e-265	8.548e-263	gi|336169756|gb|AEI25541.1|	601.7	5e-171	phospholipid/glycerol acyltransferase [Helianthus annuus]	gi|336169755|gb|JF904867.1|	615	1e-173	Helianthus annuus phospholipid/glycerol acyltransferase (GPAT4) mRNA, complete cds	sp|O80437|GPAT6_ARATH	523	5e-149	Glycerol-3-phosphate 2-O-acyltransferase 6 OS=Arabidopsis thaliana GN=GPAT6 PE=1 SV=1	--	--	--	--	--	K13508	7e-153	538	vvi:100264832	glycerol-3-phosphate acyltransferase [EC:2.3.1.15]	GO:0010143//cutin biosynthetic process;GO:0009908//flower development;GO:0006655//phosphatidylglycerol biosynthetic process	GO:0016791//phosphatase activity;GO:0090447//glycerol-3-phosphate 2-O-acyltransferase activity;GO:0003841//1-acylglycerol-3-phosphate O-acyltransferase activity	GO:0016020//membrane;GO:0005739//mitochondrion	ko01100//Metabolic pathways;ko00564//Glycerophospholipid metabolism;ko00561//Glycerolipid metabolism
Unigene31217_All	556	8.7511	105.249	3.5882	Up	2.6952e-264	9.9465e-262	gi|3915638|sp|P48385.2|CHSY_CALCH	171	7e-42	RecName: Full=Chalcone synthase; AltName: Full=Naringenin-chalcone synthase >gi|3059083|emb|CAA91930.1| chalcone synthase [Callistephus chinensis]	gi|3059082|emb|Z67988.1|	151	8e-34	C.chinensis mRNA for chalcone synthase	sp|P48385|CHSY_CALCH	171	3e-43	Chalcone synthase OS=Callistephus chinensis GN=CHS PE=2 SV=2	DRA0326	68.9	5e-12	COG3424	Predicted naringenin-chalcone synthase	K00660	2e-40	163	bdi:100829639	chalcone synthase [EC:2.3.1.74]	-	-	-	ko01110//Biosynthesis of secondary metabolites;ko00941//Flavonoid biosynthesis;ko01100//Metabolic pathways;ko04712//Circadian rhythm - plant
Unigene29678_All	2520	30.3311	4.5772	-2.7283	Down	3.7529e-264	1.3798e-261	gi|225436540|ref|XP_002274038.1|	974.9	0	PREDICTED: ABC transporter G family member 15 [Vitis vinifera]	gi|255032943|gb|GQ341180.1|	115	2e-22	Lactuca sativa cultivar Xena marker Cntg4252 genomic sequence	sp|Q8RWI9|AB15G_ARATH	939	0	ABC transporter G family member 15 OS=Arabidopsis thaliana GN=ABCG15 PE=2 SV=2	YCR011c_2	200	9e-51	COG1131	ABC-type multidrug transport system, ATPase component	K12843	4e-67	254	vvi:100248403	U4/U6 small nuclear ribonucleoprotein PRP3	GO:0010025//wax biosynthetic process;GO:0006200//ATP catabolic process;GO:0009062//fatty acid catabolic process;GO:0080167//response to karrikin	GO:0015416//organic phosphonate transmembrane-transporting ATPase activity;GO:0005524//ATP binding	GO:0005886//plasma membrane	ko02010//ABC transporters;ko03040//Spliceosome
Unigene26106_All	1483	58.5496	10.9009	-2.4252	Down	1.476e-262	5.4069e-260	gi|225433483|ref|XP_002264429.1|	448	1e-124	PREDICTED: hydroxycinnamoyl-Coenzyme A shikimate/quinate hydroxycinnamoyltransferase [Vitis vinifera]	--	--	--	--	sp|Q9FI78|HST_ARATH	77	3e-14	Shikimate O-hydroxycinnamoyltransferase OS=Arabidopsis thaliana GN=HST PE=2 SV=1	--	--	--	--	--	K13065	7e-15	80.5	pop:POPTR_784746	shikimate O-hydroxycinnamoyltransferase [EC:2.3.1.133]	-	-	GO:0009535//chloroplast thylakoid membrane	ko01110//Biosynthesis of secondary metabolites;ko00945//Stilbenoid, diarylheptanoid and gingerol biosynthesis;ko00940//Phenylpropanoid biosynthesis;ko00941//Flavonoid biosynthesis
Unigene20397_All	615	2.5892	76.1072	4.8775	Up	6.1089e-262	2.2213e-259	gi|359481111|ref|XP_002266746.2|	194.5	8e-49	PREDICTED: universal stress protein A-like protein [Vitis vinifera]	--	--	--	--	sp|Q8LGG8|USPAL_ARATH	77.4	6e-15	Universal stress protein A-like protein OS=Arabidopsis thaliana GN=At3g01520 PE=1 SV=2	MTH898	69.3	4e-12	COG0589	Universal stress protein UspA and related nucleotide-binding proteins	--	--	--	--	--	GO:0006950//response to stress;GO:0002238//response to molecule of fungal origin	-	GO:0005737//cytoplasm;GO:0005634//nucleus	--
Unigene30467_All	1459	123.573	46.6714	-1.4048	Down	2.4582e-259	8.9058e-257	gi|225456373|ref|XP_002284075.1|	397.9	2e-109	PREDICTED: uncharacterized protein LOC100249014 [Vitis vinifera]	gi|225321041|dbj|AK325252.1|	137	3e-29	Solanum lycopersicum cDNA, clone: LEFL1094AA05, HTC in leaf	sp|Q9SZN7|HIP26_ARATH	63.9	2e-10	Heavy metal-associated isoprenylated plant protein 26 OS=Arabidopsis thaliana GN=HIPP26 PE=1 SV=1	--	--	--	--	--	K07213	6e-08	57.4	gmx:547569	copper chaperone	GO:0046916//cellular transition metal ion homeostasis;GO:0009616//virus induced gene silencing;GO:0010050//vegetative phase change	GO:0046914//transition metal ion binding	GO:0005737//cytoplasm;GO:0005886//plasma membrane;GO:0005634//nucleus	--
CL9163.Contig1_All	1793	72.5537	21.5346	-1.7524	Down	2.3612e-258	8.4919e-256	gi|356565157|ref|XP_003550811.1|	457.6	2e-127	PREDICTED: xylogalacturonan beta-1,3-xylosyltransferase-like [Glycine max]	gi|93352597|gb|AC184087.2|	61.9	2e-06	Populus trichocarpa clone Pop1-58G12, complete sequence	sp|Q9LFP3|GLYT4_ARATH	438	5e-123	Probable glycosyltransferase At5g11130 OS=Arabidopsis thaliana GN=At5g11120/At5g11130 PE=3 SV=2	--	--	--	--	--	--	--	--	--	--	-	GO:0016740//transferase activity	GO:0016020//membrane	--
CL4474.Contig1_All	1002	4.7235	56.5795	3.5824	Up	9.3389e-256	3.3466e-253	gi|55859472|emb|CAI05932.1|	372.1	6e-102	leafy cotyledon 1-like protein [Helianthus annuus]	gi|301802903|emb|AJ879074.2|	301	7e-79	Helianthus annuus l1l gene for leafy cotyledon 1-like protein	sp|Q84W66|NFYB6_ARATH	217	1e-56	Nuclear transcription factor Y subunit B-6 OS=Arabidopsis thaliana GN=NFYB6 PE=1 SV=2	YBL021c	119	1e-26	COG2036	Histones H3 and H4	K08065	8e-37	152	smo:SELMODRAFT_450037	nuclear transcription Y subunit beta	GO:0006355//regulation of transcription, DNA-dependent	GO:0043565//sequence-specific DNA binding	GO:0005634//nucleus	ko01100//Metabolic pathways;ko03030//DNA replication;ko03410//Base excision repair;ko00240//Pyrimidine metabolism;ko03420//Nucleotide excision repair;ko00230//Purine metabolism
CL8270.Contig1_All	856	142.258	304.823	1.0995	Up	9.4484e-256	3.3736e-253	gi|225459247|ref|XP_002285762.1|	86.7	3e-103	PREDICTED: uncharacterized protein LOC100259041 [Vitis vinifera] >gi|147765766|emb|CAN68978.1| hypothetical protein VITISV_040774 [Vitis vinifera]	gi|3759183|dbj|AB018441.1|	163	3e-37	Nicotiana tabacum phi-1 mRNA, complete cds	--	--	--	--	--	--	--	--	--	--	--	--	--	--	GO:0009741//response to brassinosteroid stimulus	-	GO:0009505//plant-type cell wall	--
CL5434.Contig2_All	726	70.8578	208.994	1.5605	Up	1.4477e-255	5.1506e-253	--	--	--	--	--	--	--	--	--	--	--	--	--	--	--	--	--	--	--	--	--	--	-	-	-	--
Unigene23006_All	1853	45.8799	111.06	1.2754	Up	1.9179e-255	6.799e-253	gi|8131905|gb|AAF73132.1|AF149017_1	831.2	0	homogentisate 1,2-dioxygenase [Solanum lycopersicum]	gi|8131904|gb|AF149017.1|AF149017	446	1e-122	Lycopersicon esculentum homogentisate 1,2-dioxygenase (HGO) mRNA, partial cds	sp|Q9ZRA2|HGD_ARATH	771	0	Homogentisate 1,2-dioxygenase OS=Arabidopsis thaliana GN=HGO PE=2 SV=2	CC2532	471	2e-132	COG3508	Homogentisate 1,2-dioxygenase	K00451	0	826	vvi:100264043	homogentisate 1,2-dioxygenase [EC:1.13.11.5]	GO:0009744//response to sucrose stimulus;GO:0009750//response to fructose stimulus;GO:0016558//protein import into peroxisome matrix;GO:0006559//L-phenylalanine catabolic process;GO:0015996//chlorophyll catabolic process;GO:0006572//tyrosine catabolic process;GO:0006635//fatty acid beta-oxidation	GO:0004411//homogentisate 1,2-dioxygenase activity	GO:0005829//cytosol	ko01100//Metabolic pathways;ko00350//Tyrosine metabolism
CL4864.Contig1_All	2193	58.2913	17.2209	-1.7591	Down	2.9183e-255	1.0308e-252	gi|224101561|ref|XP_002312331.1|	1145.2	0	predicted protein [Populus trichocarpa] >gi|222852151|gb|EEE89698.1| predicted protein [Populus trichocarpa]	gi|359477115|ref|XM_002278145.2|	1106	0	PREDICTED: Vitis vinifera ATP-citrate synthase beta chain protein 2-like (LOC100267071), mRNA	sp|Q9FGX1|ACLB2_ARATH	1135	0	ATP-citrate synthase beta chain protein 2 OS=Arabidopsis thaliana GN=ACLB-2 PE=1 SV=1	SPBC1703.07_1	390	5e-108	COG0074	Succinyl-CoA synthetase, alpha subunit	K01648	0	1145	pop:POPTR_656642	ATP citrate (pro-S)-lyase [EC:2.3.3.8]	GO:0016132//brassinosteroid biosynthetic process;GO:0006085//acetyl-CoA biosynthetic process;GO:0016926//protein desumoylation;GO:0010228//vegetative to reproductive phase transition of meristem;GO:0044262//cellular carbohydrate metabolic process;GO:0050665//hydrogen peroxide biosynthetic process;GO:0016126//sterol biosynthetic process	GO:0016829//lyase activity;GO:0003878//ATP citrate synthase activity;GO:0004775//succinate-CoA ligase (ADP-forming) activity;GO:0000166//nucleotide binding;GO:0048037//cofactor binding	GO:0005829//cytosol;GO:0009346//citrate lyase complex;GO:0005886//plasma membrane	ko01110//Biosynthesis of secondary metabolites;ko01100//Metabolic pathways;ko00020//Citrate cycle (TCA cycle)
CL6691.Contig2_All	1920	6.9575	40.9162	2.556	Up	5.2995e-253	1.8456e-250	gi|121281796|gb|ABM53471.1|	823.9	0	plastid 3-keto-acyl-ACP synthase I [Helianthus annuus]	gi|121281795|gb|EF177175.1|	1072	0	Helianthus annuus plastid 3-keto-acyl-ACP synthase I (KASI) mRNA, complete cds; nuclear gene for plastid product	sp|P52410|KASC1_ARATH	771	0	3-oxoacyl-[acyl-carrier-protein] synthase I, chloroplastic OS=Arabidopsis thaliana GN=KAS1 PE=1 SV=2	CT770	478	2e-134	COG0304	3-oxoacyl-(acyl-carrier-protein) synthase	K09458	0	777	vvi:100258842	3-oxoacyl-[acyl-carrier-protein] synthase II [EC:2.3.1.179]	GO:0009790//embryo development;GO:0006633//fatty acid biosynthetic process;GO:0010020//chloroplast fission	GO:0004315//3-oxoacyl-[acyl-carrier-protein] synthase activity	GO:0009941//chloroplast envelope;GO:0009570//chloroplast stroma;GO:0016020//membrane	ko01100//Metabolic pathways;ko00061//Fatty acid biosynthesis
CL1261.Contig3_All	1449	3.5411	39.6171	3.4839	Up	7.4571e-253	2.5878e-250	gi|239918833|gb|ACS34773.1|	710.3	0	omega-6 fatty acid desaturase [Artemisia sphaerocephala]	gi|239918832|gb|FJ447484.1|	1516	0	Artemisia sphaerocephala omega-6 fatty acid desaturase mRNA, complete cds	sp|P46313|FAD6E_ARATH	516	2e-146	Omega-6 fatty acid desaturase, endoplasmic reticulum OS=Arabidopsis thaliana GN=FAD2 PE=2 SV=1	all1597	256	9e-68	COG3239	Fatty acid desaturase	K10256	6e-154	542	pop:POPTR_561258	omega-6 fatty acid desaturase (delta-12 desaturase) [EC:1.14.19.-]	GO:0055114//oxidation-reduction process;GO:0006629//lipid metabolic process	GO:0016717//oxidoreductase activity, acting on paired donors, with oxidation of a pair of donors resulting in the reduction of molecular oxygen to two molecules of water	-	ko01040//Biosynthesis of unsaturated fatty acids
CL10809.Contig1_All	806	0.0549	46.3028	9.7201	Up	1.3209e-251	4.5679e-249	gi|225428392|ref|XP_002283605.1|	170.6	2e-41	PREDICTED: late embryogenesis abundant protein-like [Vitis vinifera]	--	--	--	--	sp|P21298|DHLE_RAPSA	144	8e-35	Late embryogenesis abundant protein OS=Raphanus sativus PE=2 SV=1	--	--	--	--	--	--	--	--	--	--	-	-	-	--
CL11295.Contig3_All	1821	6.8742	41.7711	2.6032	Up	3.9527e-250	1.3527e-247	gi|357966935|gb|AET97563.1|	681.4	0	galactose oxidase [Ziziphus jujuba]	gi|356517985|ref|XM_003527617.1|	61.9	2e-06	PREDICTED: Glycine max galactose oxidase-like (LOC100799954), mRNA	--	--	--	--	--	--	--	--	--	--	--	--	--	--	GO:0045492//xylan biosynthetic process;GO:0010413//glucuronoxylan metabolic process	GO:0016491//oxidoreductase activity	GO:0016023//cytoplasmic membrane-bounded vesicle;GO:0005576//extracellular region	--
CL10050.Contig1_All	1172	80.6154	17.8975	-2.1713	Down	1.0721e-249	3.6564e-247	gi|326581036|gb|ADZ96470.1|	419.5	4e-116	HD-Zip subfamily I trancription factor [Helianthus annuus]	gi|349378|gb|L22847.1|HNNH1P	317	1e-83	Helianthus annuus homeodomain containing protein (HAHB-1) mRNA, partial cds	sp|Q8LC03|ATB13_ARATH	325	2e-89	Homeobox-leucine zipper protein ATHB-13 OS=Arabidopsis thaliana GN=ATHB-13 PE=2 SV=2	ECU03g1170	50.1	8e-06	COG5576	Homeodomain-containing transcription factor	K09338	7e-89	325	ath:AT1G69780	homeobox-leucine zipper protein	GO:0009744//response to sucrose stimulus;GO:0006355//regulation of transcription, DNA-dependent;GO:0009965//leaf morphogenesis;GO:0048826//cotyledon morphogenesis	GO:0043565//sequence-specific DNA binding;GO:0003700//sequence-specific DNA binding transcription factor activity	GO:0005634//nucleus	--
CL10991.Contig2_All	355	3.6134	122.564	5.084	Up	5.4602e-249	1.8558e-246	gi|21322711|emb|CAD22154.1|	59.7	1e-08	pherophorin-dz1 protein [Volvox carteri f. nagariensis]	--	--	--	--	sp|P21997|SSGP_VOLCA	72.4	6e-14	Sulfated surface glycoprotein 185 OS=Volvox carteri PE=1 SV=1	Rv3876	59.3	2e-09	COG0455	ATPases involved in chromosome partitioning	K06640	1e-12	69.3	vcn:VOLCADRAFT_88866	serine/threonine-protein kinase ATR [EC:2.7.11.1]	-	GO:0005488//binding	-	ko01100//Metabolic pathways;ko00565//Ether lipid metabolism;ko00564//Glycerophospholipid metabolism;ko04144//Endocytosis
CL2198.Contig2_All	2755	74.8506	31.538	-1.2469	Down	6.5725e-247	2.2186e-244	gi|359494846|ref|XP_002267170.2|	1037.7	0	PREDICTED: protein STRUBBELIG-RECEPTOR FAMILY 8-like [Vitis vinifera] >gi|297741762|emb|CBI32991.3| unnamed protein product [Vitis vinifera]	gi|359494845|ref|XM_002267134.2|	638	1e-180	PREDICTED: Vitis vinifera protein STRUBBELIG-RECEPTOR FAMILY 8-like (LOC100248686), mRNA	sp|Q6R2J8|SRF8_ARATH	951	0	Protein STRUBBELIG-RECEPTOR FAMILY 8 OS=Arabidopsis thaliana GN=SRF8 PE=2 SV=1	lin1934_1	92	5e-18	COG0515	Serine/threonine protein kinase	K13430	1e-70	266	rcu:RCOM_1078760	serine/threonine-protein kinase PBS1 [EC:2.7.11.1]	GO:0006468//protein phosphorylation;GO:0010075//regulation of meristem growth;GO:0048653//anther development;GO:0009624//response to nematode	GO:0004703//G-protein coupled receptor kinase activity;GO:0004713//protein tyrosine kinase activity;GO:0005524//ATP binding	GO:0016021//integral to membrane;GO:0016023//cytoplasmic membrane-bounded vesicle;GO:0005576//extracellular region;GO:0005886//plasma membrane	ko04075//Plant hormone signal transduction;ko04626//Plant-pathogen interaction
CL8270.Contig4_All	1111	73.4957	177.938	1.2756	Up	1.5531e-245	5.2246e-243	gi|225459247|ref|XP_002285762.1|	476.5	3e-133	PREDICTED: uncharacterized protein LOC100259041 [Vitis vinifera] >gi|147765766|emb|CAN68978.1| hypothetical protein VITISV_040774 [Vitis vinifera]	gi|3759183|dbj|AB018441.1|	182	5e-43	Nicotiana tabacum phi-1 mRNA, complete cds	--	--	--	--	--	--	--	--	--	--	--	--	--	--	GO:0009741//response to brassinosteroid stimulus	-	GO:0009505//plant-type cell wall	--
CL3541.Contig3_All	1862	59.4839	15.977	-1.8965	Down	2.5933e-245	8.6946e-243	gi|15217708|ref|NP_176646.1|	780.8	0	general substrate transporter-like protein [Arabidopsis thaliana] >gi|44681380|gb|AAS47630.1| At1g64650 [Arabidopsis thaliana] >gi|45773902|gb|AAS76755.1| At1g64650 [Arabidopsis thaliana] >gi|332196148|gb|AEE34269.1| general substrate transporter-like protein [Arabidopsis thaliana]	gi|349730527|emb|FQ383162.1|	476	1e-131	Vitis vinifera clone SS0ABG2YD16	--	--	--	--	--	--	--	--	--	--	--	--	--	--	GO:0016132//brassinosteroid biosynthetic process;GO:0006084//acetyl-CoA metabolic process;GO:0016126//sterol biosynthetic process	-	GO:0005768//endosome;GO:0005794//Golgi apparatus;GO:0005886//plasma membrane;GO:0005774//vacuolar membrane;GO:0009507//chloroplast;GO:0005802//trans-Golgi network	--
CL150.Contig2_All	947	33.0228	119.684	1.8577	Up	1.9982e-244	6.6765e-242	gi|147798373|emb|CAN74522.1|	249.2	6e-65	hypothetical protein VITISV_034298 [Vitis vinifera]	gi|359475167|ref|XM_003631558.1|	75.8	7e-11	PREDICTED: Vitis vinifera BURP domain-containing protein 17-like (LOC100855265), mRNA	sp|B9G9L9|BURPH_ORYSJ	163	2e-40	BURP domain-containing protein 17 OS=Oryza sativa subsp. japonica GN=BURP17 PE=2 SV=1	--	--	--	--	--	--	--	--	--	--	-	-	-	--
Unigene13073_All	954	0.7419	41.7338	5.8138	Up	5.5478e-242	1.8475e-239	gi|225468508|ref|XP_002270797.1|	197.2	2e-49	PREDICTED: reticulon-like protein B13 [Vitis vinifera] >gi|297735839|emb|CBI18559.3| unnamed protein product [Vitis vinifera]	--	--	--	--	sp|O64837|RTNLM_ARATH	166	2e-41	Reticulon-like protein B13 OS=Arabidopsis thaliana GN=RTNLB13 PE=2 SV=1	--	--	--	--	--	--	--	--	--	--	GO:0071786//endoplasmic reticulum tubular network organization	-	GO:0071782//endoplasmic reticulum tubular network;GO:0009506//plasmodesma;GO:0005886//plasma membrane;GO:0071458//integral to cytosolic side of endoplasmic reticulum membrane	--
CL5801.Contig3_All	1372	5.6419	45.476	3.0109	Up	1.0738e-239	3.5401e-237	gi|2501790|gb|AAB80696.1|	547.7	1e-154	omega-6 fatty acid desaturase [Petroselinum crispum]	gi|6063029|gb|AF162199.1|AF162199	412	1e-112	Lactuca sativa oleate 12-hydroxylase mRNA, partial cds	sp|P46313|FAD6E_ARATH	511	5e-145	Omega-6 fatty acid desaturase, endoplasmic reticulum OS=Arabidopsis thaliana GN=FAD2 PE=2 SV=1	all1597	271	3e-72	COG3239	Fatty acid desaturase	K10256	8e-150	528	rcu:RCOM_0503360	omega-6 fatty acid desaturase (delta-12 desaturase) [EC:1.14.19.-]	GO:0008152//metabolic process	GO:0016705//oxidoreductase activity, acting on paired donors, with incorporation or reduction of molecular oxygen	-	ko01040//Biosynthesis of unsaturated fatty acids
CL13456.Contig1_All	3007	51.6319	18.6906	-1.4659	Down	2.7122e-238	8.9119e-236	gi|359474547|ref|XP_002277503.2|	1467.2	0	PREDICTED: alpha,alpha-trehalose-phosphate synthase [UDP-forming] 5-like [Vitis vinifera]	gi|359474546|ref|XM_002277467.2|	307	3e-80	PREDICTED: Vitis vinifera alpha,alpha-trehalose-phosphate synthase [UDP-forming] 5-like (LOC100259175), mRNA	sp|O23617|TPS5_ARATH	1364	0	Alpha,alpha-trehalose-phosphate synthase [UDP-forming] 5 OS=Arabidopsis thaliana GN=TPS5 PE=1 SV=2	YBR126c	358	4e-98	COG0380	Trehalose-6-phosphate synthase	K16055	0	1463	pop:POPTR_757196	trehalose 6-phosphate synthase/phosphatase [EC:2.4.1.15 3.1.3.12]	GO:0019252//starch biosynthetic process;GO:0043085//positive regulation of catalytic activity;GO:0000023//maltose metabolic process;GO:0005992//trehalose biosynthetic process	GO:0003825//alpha,alpha-trehalose-phosphate synthase (UDP-forming) activity;GO:0004805//trehalose-phosphatase activity	GO:0005739//mitochondrion	ko00500//Starch and sucrose metabolism
Unigene13077_All	569	185.094	48.996	-1.9175	Down	8.0194e-237	2.6263e-234	gi|351726814|ref|NP_001237907.1|	215.3	3e-55	uncharacterized protein LOC100500427 [Glycine max]	--	--	--	--	--	--	--	--	--	--	--	--	--	--	--	--	--	--	GO:0010090//trichome morphogenesis	-	GO:0048046//apoplast	--
CL11420.Contig1_All	1993	30.9829	82.0976	1.4059	Up	4.4883e-236	1.4602e-233	gi|359473294|ref|XP_002274433.2|	555.8	8e-157	PREDICTED: uncharacterized protein LOC100257102 [Vitis vinifera]	gi|332189094|gb|CP002684.1|	83.8	6e-13	Arabidopsis thaliana chromosome 1, complete sequence	--	--	--	--	--	--	--	--	--	--	--	--	--	--	GO:0010363//regulation of plant-type hypersensitive response;GO:0009963//positive regulation of flavonoid biosynthetic process;GO:0006612//protein targeting to membrane	-	GO:0005773//vacuole	--
Unigene34977_All	1240	70.8438	15.4794	-2.1943	Down	2.2595e-235	7.3271e-233	gi|38566726|emb|CAE76632.1|	496.1	4e-139	leucine rich repeat protein [Cicer arietinum]	gi|283135268|gb|AC239574.2|	113	4e-22	Solanum lycopersicum strain Heinz 1706 chromosome 1 clone hba-168g4 map 1, complete sequence	sp|Q00874|DR100_ARATH	429	1e-120	DNA-damage-repair/toleration protein DRT100 OS=Arabidopsis thaliana GN=DRT100 PE=2 SV=2	MA2301_1	100	5e-21	COG4886	Leucine-rich repeat (LRR) protein	K13420	1e-42	172	rcu:RCOM_0633880	LRR receptor-like serine/threonine-protein kinase FLS2 [EC:2.7.11.1]	GO:0016310//phosphorylation;GO:0055114//oxidation-reduction process	GO:0016301//kinase activity;GO:0032440//2-alkenal reductase [NAD(P)] activity	-	ko04626//Plant-pathogen interaction
CL6059.Contig1_All	759	56.7043	173.914	1.6168	Up	2.7624e-234	8.9284e-232	--	--	--	--	--	--	--	--	--	--	--	--	--	--	--	--	--	--	--	--	--	--	-	-	-	--
Unigene23251_All	1422	3.8883	38.96	3.3248	Up	3.6176e-234	1.1655e-231	gi|239918833|gb|ACS34773.1|	729.6	0	omega-6 fatty acid desaturase [Artemisia sphaerocephala]	gi|239918832|gb|FJ447484.1|	731	0	Artemisia sphaerocephala omega-6 fatty acid desaturase mRNA, complete cds	sp|P48630|FD6E1_SOYBN	522	2e-148	Omega-6 fatty acid desaturase, endoplasmic reticulum isozyme 1 OS=Glycine max GN=FAD2-1 PE=2 SV=1	all1597	259	6e-69	COG3239	Fatty acid desaturase	K10256	3e-160	563	pop:POPTR_561258	omega-6 fatty acid desaturase (delta-12 desaturase) [EC:1.14.19.-]	GO:0055114//oxidation-reduction process;GO:0006629//lipid metabolic process	GO:0045485//omega-6 fatty acid desaturase activity;GO:0016720//delta12-fatty acid dehydrogenase activity;GO:0016717//oxidoreductase activity, acting on paired donors, with oxidation of a pair of donors resulting in the reduction of molecular oxygen to two molecules of water	-	ko01040//Biosynthesis of unsaturated fatty acids
CL7206.Contig3_All	1854	36.3597	92.5044	1.3472	Up	6.7097e-232	2.1546e-229	gi|297734873|emb|CBI17107.3|	660.6	0	unnamed protein product [Vitis vinifera]	gi|356542693|ref|XM_003539753.1|	79.8	9e-12	PREDICTED: Glycine max aspartic proteinase-like protein 2-like (LOC100789004), mRNA	sp|Q9S9K4|ASPL2_ARATH	300	2e-81	Aspartic proteinase-like protein 2 OS=Arabidopsis thaliana GN=At1g65240 PE=1 SV=2	--	--	--	--	--	K00924	0	642	ath:AT5G22850	[EC:2.7.1.-]	GO:0006508//proteolysis	GO:0004190//aspartic-type endopeptidase activity	GO:0005576//extracellular region	--
CL5908.Contig4_All	626	28.1225	133.746	2.2497	Up	8.3769e-232	2.6812e-229	gi|225457566|ref|XP_002272299.1|	176.8	1e-43	PREDICTED: high mobility group-like isoform 1 [Vitis vinifera] >gi|359491843|ref|XP_003634333.1| PREDICTED: high mobility group-like isoform 2 [Vitis vinifera] >gi|297745562|emb|CBI40727.3| unnamed protein product [Vitis vinifera]	gi|224083305|ref|XM_002306944.1|	141	9e-31	Populus trichocarpa high mobility group family (HMGB902), mRNA	sp|P40619|HMGL_IPONI	175	2e-44	HMG1/2-like protein OS=Ipomoea nil PE=2 SV=1	YPR052c	61.6	1e-09	COG5648	Chromatin-associated proteins containing the HMG domain	K10802	2e-43	173	vvi:100257544	high mobility group protein B1	GO:0007030//Golgi organization;GO:0006833//water transport;GO:0006333//chromatin assembly or disassembly;GO:0046686//response to cadmium ion;GO:0006972//hyperosmotic response;GO:0006096//glycolysis;GO:0009651//response to salt stress;GO:0009266//response to temperature stimulus	GO:0003700//sequence-specific DNA binding transcription factor activity;GO:0003677//DNA binding;GO:0003682//chromatin binding;GO:0030527//structural constituent of chromatin	GO:0000785//chromatin;GO:0005634//nucleus	ko03410//Base excision repair
Unigene23939_All	473	178.614	418.042	1.2268	Up	3.9785e-231	1.2693e-228	gi|242088203|ref|XP_002439934.1|	51.2	6e-06	hypothetical protein SORBIDRAFT_09g022970 [Sorghum bicolor] >gi|241945219|gb|EES18364.1| hypothetical protein SORBIDRAFT_09g022970 [Sorghum bicolor]	--	--	--	--	sp|Q9FS16|EXTN3_ARATH	61.6	2e-10	Extensin-3 OS=Arabidopsis thaliana GN=EXT3 PE=2 SV=3	--	--	--	--	--	K12199	4e-08	55.5	mtr:MTR_5g093880	vacuolar protein sorting-associated protein VTA1	GO:0009987//cellular process	GO:0005488//binding	-	ko04144//Endocytosis
Unigene24097_All	667	18.7674	108.566	2.5323	Up	6.7073e-231	2.133e-228	gi|225424742|ref|XP_002267219.1|	197.6	1e-49	PREDICTED: MLP-like protein 423 [Vitis vinifera] >gi|296086515|emb|CBI32104.3| unnamed protein product [Vitis vinifera]	gi|157849663|gb|EU186326.1|	63.9	2e-07	Brassica rapa clone O9 bet v I allergen family protein mRNA, complete cds	sp|Q93VR4|ML423_ARATH	176	8e-45	MLP-like protein 423 OS=Arabidopsis thaliana GN=MLP423 PE=1 SV=1	--	--	--	--	--	K14496	1e-06	51.2	aly:ARALYDRAFT_325175	abscisic acid receptor PYR/PYL family	GO:0006952//defense response;GO:0009607//response to biotic stimulus;GO:0016556//mRNA modification	-	GO:0009507//chloroplast;GO:0016020//membrane	ko04075//Plant hormone signal transduction
CL743.Contig2_All	4044	21.1211	4.5812	-2.2049	Down	2.7913e-230	8.8485e-228	gi|224110764|ref|XP_002315628.1|	672.9	0	predicted protein [Populus trichocarpa] >gi|222864668|gb|EEF01799.1| predicted protein [Populus trichocarpa]	gi|225425860|ref|XM_002266064.1|	81.8	5e-12	PREDICTED: Vitis vinifera uncharacterized LOC100244315 (LOC100244315), mRNA	--	--	--	--	--	--	--	--	--	--	--	--	--	--	-	-	-	--
CL3417.Contig1_All	1983	35.4889	88.3282	1.3155	Up	2.415e-228	7.631e-226	gi|225456647|ref|XP_002270812.1|	777.3	0	PREDICTED: probable peptide/nitrate transporter At5g62680 [Vitis vinifera]	gi|188570376|gb|EU674777.1|	168	1e-38	Helianthus annuus isolate AnnNV1_1 proton-dependent oligopeptide transport-like protein gene, partial cds	sp|Q944G5|PTR44_ARATH	677	0	Probable peptide/nitrate transporter At3g47960 OS=Arabidopsis thaliana GN=At3g47960 PE=1 SV=3	ECU11g1050	72.4	3e-12	COG3104	Dipeptide/tripeptide permease	K14638	2e-107	388	smo:SELMODRAFT_448814	solute carrier family 15 (peptide/histidine transporter), member 3/4	-	-	GO:0016020//membrane	--
Unigene19120_All	597	19.1898	116.372	2.6003	Up	2.4424e-228	7.6932e-226	gi|357502337|ref|XP_003621457.1|	264.2	8e-70	Histone H3 [Medicago truncatula] >gi|355496472|gb|AES77675.1| Histone H3 [Medicago truncatula]	gi|356556727|ref|XM_003546627.1|	167	2e-38	PREDICTED: Glycine max histone H3.2-like (LOC100810646), mRNA	sp|Q76MV0|H32_TOBAC	261	2e-70	Histone H3.2 OS=Nicotiana tabacum GN=B34 PE=1 SV=1	SPBC1105.11c	247	1e-65	COG2036	Histones H3 and H4	K11253	2e-70	262	ota:Ot11g02340	histone H3	GO:0008283//cell proliferation;GO:0006334//nucleosome assembly	GO:0003677//DNA binding;GO:0005515//protein binding	GO:0000786//nucleosome;GO:0005634//nucleus;GO:0009536//plastid	--
CL10864.Contig1_All	1086	69.8927	13.1636	-2.4086	Down	6.3552e-228	1.9954e-225	gi|356552868|ref|XP_003544784.1|	362.5	6e-99	PREDICTED: ser/Thr-rich protein T10 in DGCR region-like [Glycine max]	gi|225457561|ref|XM_002272153.1|	67.9	2e-08	PREDICTED: Vitis vinifera ser/Thr-rich protein T10 in DGCR region-like (LOC100261645), mRNA	--	--	--	--	BH1727	143	6e-34	COG3332	Uncharacterized conserved protein	--	--	--	--	--	-	-	-	--
CL13761.Contig3_All	1500	96.7814	34.5589	-1.4857	Down	2.1494e-227	6.7274e-225	gi|255553512|ref|XP_002517797.1|	576.2	4e-163	conserved hypothetical protein [Ricinus communis] >gi|223543069|gb|EEF44604.1| conserved hypothetical protein [Ricinus communis]	gi|332640072|gb|CP002686.1|	75.8	1e-10	Arabidopsis thaliana chromosome 3, complete sequence	--	--	--	--	--	--	--	--	--	--	--	--	--	--	GO:0010162//seed dormancy process;GO:0015995//chlorophyll biosynthetic process;GO:0009740//gibberellic acid mediated signaling pathway	-	GO:0009505//plant-type cell wall;GO:0009507//chloroplast;GO:0005886//plasma membrane	--
CL7328.Contig2_All	1695	17.3539	62.5325	1.8493	Up	2.5482e-227	7.9504e-225	gi|224114792|ref|XP_002316858.1|	471.5	1e-131	predicted protein [Populus trichocarpa] >gi|222859923|gb|EEE97470.1| predicted protein [Populus trichocarpa]	gi|357452206|ref|XM_003596332.1|	63.9	5e-07	Medicago truncatula Epidermis-specific secreted glycoprotein EP1 (MTR_2g076610) mRNA, complete cds	sp|Q39688|EP1G_DAUCA	363	1e-100	Epidermis-specific secreted glycoprotein EP1 OS=Daucus carota GN=EP1 PE=1 SV=1	--	--	--	--	--	--	--	--	--	--	-	-	GO:0071944//cell periphery	--
Unigene26131_All	3484	40.4367	14.1759	-1.5122	Down	1.4828e-226	4.6117e-224	gi|225440934|ref|XP_002277025.1|	848.6	0	PREDICTED: serine/threonine-protein kinase KIPK-like [Vitis vinifera]	gi|225440933|ref|XM_002276989.1|	208	3e-50	PREDICTED: Vitis vinifera serine/threonine-protein kinase KIPK-like (LOC100246067), mRNA	sp|Q9LFA2|KIPK_ARATH	730	0	Serine/threonine-protein kinase KIPK OS=Arabidopsis thaliana GN=KIPK PE=1 SV=1	YBL105c_2	106	2e-22	COG0515	Serine/threonine protein kinase	K08286	6e-158	556	ath:AT5G47750	protein-serine/threonine kinase [EC:2.7.11.-]	GO:0016070//RNA metabolic process;GO:0016458//gene silencing;GO:0048507//meristem development;GO:0040029//regulation of gene expression, epigenetic	GO:0004672//protein kinase activity;GO:0005515//protein binding	GO:0005737//cytoplasm;GO:0005634//nucleus;GO:0005886//plasma membrane	--
CL14714.Contig1_All	1989	99.0735	43.0121	-1.2038	Down	2.1267e-223	6.573e-221	gi|356548591|ref|XP_003542684.1|	873.2	0	PREDICTED: nitrate transporter 1.4-like [Glycine max]	gi|225320528|dbj|AK324617.1|	145	2e-31	Solanum lycopersicum cDNA, clone: LEFL1080AH10, HTC in leaf	sp|Q9SZY4|PTR27_ARATH	824	0	Nitrate transporter 1.4 OS=Arabidopsis thaliana GN=NRT1.4 PE=1 SV=1	SPBC13A2.04c	117	1e-25	COG3104	Dipeptide/tripeptide permease	K14638	6e-133	473	ppp:PHYPADRAFT_189464	solute carrier family 15 (peptide/histidine transporter), member 3/4	GO:0009753//response to jasmonic acid stimulus;GO:0009611//response to wounding;GO:0070838//divalent metal ion transport;GO:0006857//oligopeptide transport;GO:0030003//cellular cation homeostasis	GO:0005215//transporter activity	GO:0005886//plasma membrane;GO:0016021//integral to membrane	--
Unigene14892_All	1553	57.6194	13.7074	-2.0716	Down	6.3698e-223	1.9626e-220	gi|359472655|ref|XP_002282967.2|	287.7	3e-76	PREDICTED: zinc finger CCCH domain-containing protein 15 [Vitis vinifera]	gi|358348810|ref|XM_003638388.1|	125	1e-25	Medicago truncatula Zinc finger CCCH domain-containing protein (MTR_131s0019) mRNA, complete cds	sp|Q9C9F5|C3H15_ARATH	229	3e-60	Zinc finger CCCH domain-containing protein 15 OS=Arabidopsis thaliana GN=At1g68200 PE=2 SV=1	SPBC1718.07c	80.5	7e-15	COG5063	CCCH-type Zn-finger protein	K05544	3e-06	51.6	smo:SELMODRAFT_267436	tRNA-dihydrouridine synthase 3 [EC:1.3.1.89]	-	GO:0003676//nucleic acid binding;GO:0008270//zinc ion binding	-	--
Unigene27501_All	843	81.487	13.8411	-2.5576	Down	3.0537e-221	9.3795e-219	gi|224128932|ref|XP_002329002.1|	120.9	2e-26	predicted protein [Populus trichocarpa] >gi|222839236|gb|EEE77587.1| predicted protein [Populus trichocarpa]	--	--	--	--	--	--	--	--	--	--	--	--	--	--	--	--	--	--	GO:0017157//regulation of exocytosis;GO:0051650//establishment of vesicle localization;GO:0010215//cellulose microfibril organization;GO:0009913//epidermal cell differentiation;GO:0030833//regulation of actin filament polymerization;GO:0009860//pollen tube growth	GO:0005515//protein binding	GO:0016324//apical plasma membrane	--
CL11338.Contig1_All	568	33.564	148.893	2.1493	Up	3.2573e-221	9.9739e-219	gi|55775689|gb|AAV65112.1|	261.9	3e-69	histone 3 [Camellia sinensis]	gi|312985286|gb|HM178932.1|	202	3e-49	Hevea brasiliensis histone H3.1 (H3.1) mRNA, complete cds	sp|Q76MV0|H32_TOBAC	261	2e-70	Histone H3.2 OS=Nicotiana tabacum GN=B34 PE=1 SV=1	SPBC1105.11c	247	1e-65	COG2036	Histones H3 and H4	K11253	5e-70	261	aly:ARALYDRAFT_471009	histone H3	GO:0008283//cell proliferation;GO:0006334//nucleosome assembly	GO:0003677//DNA binding;GO:0005515//protein binding	GO:0000786//nucleosome;GO:0005634//nucleus;GO:0009536//plastid	--
CL8208.Contig2_All	1986	2.4054	25.6086	3.4123	Up	3.4612e-220	1.0566e-217	gi|255559553|ref|XP_002520796.1|	909.4	0	laccase, putative [Ricinus communis] >gi|223539927|gb|EEF41505.1| laccase, putative [Ricinus communis]	gi|225320214|dbj|AK324584.1|	151	3e-33	Solanum lycopersicum cDNA, clone: LEFL1079CH07, HTC in leaf	sp|Q9FLB5|LAC12_ARATH	877	0	Laccase-12 OS=Arabidopsis thaliana GN=LAC12 PE=2 SV=1	YMR058w	152	2e-36	COG2132	Putative multicopper oxidases	K00423	2e-72	272	rcu:RCOM_0657480	L-ascorbate oxidase [EC:1.10.3.3]	GO:0046688//response to copper ion;GO:0046274//lignin catabolic process;GO:0055114//oxidation-reduction process	GO:0005507//copper ion binding;GO:0052716//hydroquinone:oxygen oxidoreductase activity;GO:0008447//L-ascorbate oxidase activity	GO:0048046//apoplast	ko01100//Metabolic pathways;ko00053//Ascorbate and aldarate metabolism
CL11543.Contig2_All	1654	13.3982	54.7394	2.0305	Up	4.1642e-220	1.2672e-217	gi|317106706|dbj|BAJ53206.1|	616.7	3e-175	JHL06B08.8 [Jatropha curcas]	gi|168176843|gb|AC217587.1|	69.9	8e-09	Populus trichocarpa clone POP031-F05, complete sequence	--	--	--	--	--	--	--	--	--	--	--	--	--	--	GO:0010260//organ senescence;GO:0010200//response to chitin	GO:0016757//transferase activity, transferring glycosyl groups	GO:0005576//extracellular region	--
Unigene19189_All	815	151.965	308.847	1.0231	Up	1.1625e-219	3.527e-217	gi|224131166|ref|XP_002321017.1|	196.8	2e-49	predicted protein [Populus trichocarpa] >gi|222861790|gb|EEE99332.1| predicted protein [Populus trichocarpa]	--	--	--	--	sp|O82245|TSPO_ARATH	146	1e-35	Translocator protein homolog OS=Arabidopsis thaliana GN=TSPO PE=1 SV=1	SMa1079	59.7	6e-09	COG3476	Tryptophan-rich sensory protein (mitochondrial benzodiazepine receptor homolog)	K05770	2e-16	84.7	ppp:PHYPADRAFT_190625	benzodiazapine receptor	GO:0009651//response to salt stress;GO:0006778//porphyrin-containing compound metabolic process;GO:0009737//response to abscisic acid stimulus	GO:0020037//heme binding	GO:0005795//Golgi stack;GO:0016020//membrane;GO:0005783//endoplasmic reticulum	--
CL1478.Contig3_All	2285	61.3065	22.0432	-1.4757	Down	2.4968e-217	7.5519e-215	gi|224128496|ref|XP_002329018.1|	839	0	predicted protein [Populus trichocarpa] >gi|222839689|gb|EEE78012.1| predicted protein [Populus trichocarpa]	gi|356526014|ref|XM_003531567.1|	121	3e-24	PREDICTED: Glycine max protein HOTHEAD-like (LOC100779461), mRNA	sp|Q9S746|HTH_ARATH	753	0	Protein HOTHEAD OS=Arabidopsis thaliana GN=HTH PE=1 SV=1	CC2642	125	3e-28	COG2303	Choline dehydrogenase and related flavoproteins	K15403	0	838	pop:POPTR_827575	fatty acid omega-hydroxy dehydrogenase [EC:1.1.-.-]	GO:0006066//alcohol metabolic process;GO:0009553//embryo sac development;GO:0007267//cell-cell signaling;GO:0010430//fatty acid omega-oxidation	GO:0050660//flavin adenine dinucleotide binding;GO:0008812//choline dehydrogenase activity;GO:0046593//mandelonitrile lyase activity	GO:0005576//extracellular region	ko00073//Cutin, suberine and wax biosynthesis
CL666.Contig1_All	1618	48.2515	113.594	1.2352	Up	2.7288e-217	8.2282e-215	gi|390516325|gb|AFL93687.1|	749.2	0	hydroxycinnamoyl-CoA quinate hydroxycinnamoyl-transferase [Cynara cardunculus var. scolymus]	gi|118201713|gb|DQ915589.1|	404	1e-109	Cynara scolymus hydroxycinnamoyl-CoA:quinate hydroxycinnamoyltransferase mRNA, complete cds	sp|Q8GSM7|HST_TOBAC	545	3e-155	Shikimate O-hydroxycinnamoyltransferase OS=Nicotiana tabacum GN=HST PE=1 SV=1	--	--	--	--	--	K13065	4e-155	546	vvi:100265530	shikimate O-hydroxycinnamoyltransferase [EC:2.3.1.133]	-	GO:0016747//transferase activity, transferring acyl groups other than amino-acyl groups	-	ko01110//Biosynthesis of secondary metabolites;ko00945//Stilbenoid, diarylheptanoid and gingerol biosynthesis;ko00940//Phenylpropanoid biosynthesis;ko00941//Flavonoid biosynthesis
CL11420.Contig2_All	1544	48.2149	115.288	1.2577	Up	1.72e-216	5.1551e-214	gi|255558270|ref|XP_002520162.1|	379.8	6e-104	conserved hypothetical protein [Ricinus communis] >gi|223540654|gb|EEF42217.1| conserved hypothetical protein [Ricinus communis]	gi|332189094|gb|CP002684.1|	83.8	5e-13	Arabidopsis thaliana chromosome 1, complete sequence	--	--	--	--	--	--	--	--	--	--	--	--	--	--	GO:0010363//regulation of plant-type hypersensitive response;GO:0009963//positive regulation of flavonoid biosynthetic process;GO:0006612//protein targeting to membrane	-	GO:0005773//vacuole	--
CL8858.Contig2_All	1280	75.023	19.9362	-1.9119	Down	2.828e-215	8.45e-213	gi|297736245|emb|CBI24883.3|	267.7	2e-70	unnamed protein product [Vitis vinifera]	--	--	--	--	--	--	--	--	--	--	--	--	--	--	--	--	--	--	-	-	-	--
Unigene24007_All	880	86.455	204.505	1.2421	Up	1.182e-214	3.5213e-212	gi|225436011|ref|XP_002273485.1|	267.3	1e-70	PREDICTED: uncharacterized protein LOC100242686 [Vitis vinifera] >gi|296083968|emb|CBI24356.3| unnamed protein product [Vitis vinifera]	gi|225318043|dbj|AK323201.1|	60	4e-06	Solanum lycopersicum cDNA, clone: LEFL1051CB12, HTC in leaf	sp|Q9C615|SYP24_ARATH	47.8	8e-06	Putative syntaxin-24 OS=Arabidopsis thaliana GN=SYP24 PE=3 SV=1	--	--	--	--	--	--	--	--	--	--	-	-	GO:0009506//plasmodesma;GO:0044464//cell part	--
CL5801.Contig2_All	1384	32.1199	2.1559	-3.8971	Down	1.9244e-214	5.7156e-212	gi|33358364|gb|AAQ16653.1|	515.4	8e-145	delta-12 fatty acid desaturase 2 [Gossypium hirsutum] >gi|33358366|gb|AAQ16654.1| delta-12 fatty acid desaturase 2 [Gossypium hirsutum]	gi|6063029|gb|AF162199.1|AF162199	278	1e-71	Lactuca sativa oleate 12-hydroxylase mRNA, partial cds	sp|Q39287|FAD6E_BRAJU	482	2e-136	Omega-6 fatty acid desaturase, endoplasmic reticulum OS=Brassica juncea PE=2 SV=1	all1597	257	3e-68	COG3239	Fatty acid desaturase	K10256	3e-143	506	rcu:RCOM_0503360	omega-6 fatty acid desaturase (delta-12 desaturase) [EC:1.14.19.-]	GO:0008152//metabolic process	GO:0016705//oxidoreductase activity, acting on paired donors, with incorporation or reduction of molecular oxygen	-	ko01040//Biosynthesis of unsaturated fatty acids
CL3398.Contig2_All	2436	47.356	14.8997	-1.6683	Down	4.4941e-214	1.3308e-211	gi|356523525|ref|XP_003530388.1|	1029.2	0	PREDICTED: endoglucanase 6-like [Glycine max]	gi|16903352|gb|AF362949.1|AF362949	486	1e-134	Nicotiana tabacum endo-beta-1,4-glucanase precursor (Cel8) mRNA, complete cds	sp|Q42059|GUN6_ARATH	990	0	Endoglucanase 6 OS=Arabidopsis thaliana GN=At1g64390 PE=2 SV=2	--	--	--	--	--	K01179	5e-135	480	gmx:100101849	endoglucanase [EC:3.2.1.4]	GO:0005975//carbohydrate metabolic process	GO:0030246//carbohydrate binding;GO:0004553//hydrolase activity, hydrolyzing O-glycosyl compounds	GO:0005576//extracellular region	ko01100//Metabolic pathways;ko00500//Starch and sucrose metabolism
Unigene19176_All	1354	85.6888	27.1681	-1.6572	Down	2.8232e-213	8.335e-211	gi|224131176|ref|XP_002321019.1|	187.6	3e-46	predicted protein [Populus trichocarpa] >gi|222861792|gb|EEE99334.1| predicted protein [Populus trichocarpa]	gi|2239162|emb|Y10720.1|	71.9	2e-09	Q.myrsinifolia microsatellite DNA, locus QM57-3M	sp|Q0WT31|PMTP_ARATH	53.1	4e-07	Probable methyltransferase PMT25 OS=Arabidopsis thaliana GN=At2g34300 PE=1 SV=2	--	--	--	--	--	K07213	3e-07	54.7	ath:AT3G56240	copper chaperone	-	-	-	ko03008//Ribosome biogenesis in eukaryotes
CL3422.Contig1_All	654	6.6958	73.2711	3.4519	Up	1.0978e-209	3.2314e-207	gi|154816297|gb|ABS87382.1|	142.9	3e-33	putative expansin [Lactuca sativa]	--	--	--	--	sp|Q9ZP41|EGC_CITJA	132	2e-31	EG45-like domain containing protein OS=Citrus jambhiri GN=CjBAp12 PE=1 SV=1	--	--	--	--	--	--	--	--	--	--	-	-	GO:0016023//cytoplasmic membrane-bounded vesicle	--
Unigene23825_All	952	0.2323	33.9624	7.1918	Up	1.3162e-209	3.8627e-207	gi|255562556|ref|XP_002522284.1|	355.1	8e-97	conserved hypothetical protein [Ricinus communis] >gi|223538537|gb|EEF40142.1| conserved hypothetical protein [Ricinus communis]	gi|225443671|ref|XM_002263377.1|	61.9	1e-06	PREDICTED: Vitis vinifera uncharacterized LOC100246418 (LOC100246418), mRNA	--	--	--	--	--	--	--	--	--	--	--	--	--	--	-	GO:0005515//protein binding	GO:0005634//nucleus;GO:0009536//plastid	--
Unigene8561_All	1656	144.852	71.2394	-1.0238	Down	1.7078e-209	4.9972e-207	--	--	--	--	--	--	--	--	--	--	--	--	--	--	--	--	--	--	--	--	--	--	-	-	-	--
CL6351.Contig1_All	540	55.291	190.18	1.7822	Up	1.7928e-209	5.2307e-207	gi|357127521|ref|XP_003565428.1|	55.1	5e-07	PREDICTED: leucine-rich repeat extensin-like protein 3-like [Brachypodium distachyon]	--	--	--	--	sp|Q9T0K5|LRX3_ARATH	105	2e-23	Leucine-rich repeat extensin-like protein 3 OS=Arabidopsis thaliana GN=LRX3 PE=1 SV=1	Rv1078	66.6	2e-11	COG1714	Predicted membrane protein/domain	K15174	4e-17	85.5	gmx:100800148	RNA polymerase II-associated factor 1	-	GO:0005515//protein binding	GO:0009506//plasmodesma;GO:0009505//plant-type cell wall	ko01100//Metabolic pathways;ko00565//Ether lipid metabolism;ko00564//Glycerophospholipid metabolism;ko04144//Endocytosis
CL8464.Contig3_All	1890	54.6474	16.0231	-1.77	Down	2.1357e-208	6.1943e-206	gi|225447013|ref|XP_002268282.1|	697.6	0	PREDICTED: probable beta-1,3-galactosyltransferase 2 [Vitis vinifera] >gi|297739150|emb|CBI28801.3| unnamed protein product [Vitis vinifera]	gi|359485481|ref|XM_002268246.2|	369	7e-99	PREDICTED: Vitis vinifera probable beta-1,3-galactosyltransferase 2-like (LOC100263657), mRNA	sp|A8MRC7|B3GT2_ARATH	676	0	Probable beta-1,3-galactosyltransferase 2 OS=Arabidopsis thaliana GN=B3GALT2 PE=2 SV=1	--	--	--	--	--	K14413	2e-09	62.8	pop:POPTR_567039	beta-1,3-galactosyltransferase [EC:2.4.1.-]	GO:0006486//protein glycosylation	GO:0047220//galactosylxylosylprotein 3-beta-galactosyltransferase activity	GO:0005794//Golgi apparatus;GO:0016021//integral to membrane	--
CL3195.Contig7_All	368	89.7878	293.469	1.7086	Up	1.1883e-207	3.4365e-205	gi|326512852|dbj|BAK03333.1|	208	3e-53	predicted protein [Hordeum vulgare subsp. vulgare]	gi|357454042|ref|XM_003597254.1|	250	8e-64	Medicago truncatula Histone H4 (MTR_2g096100) mRNA, complete cds	sp|P0CG89|H4_SOYBN	206	4e-54	Histone H4 OS=Glycine max PE=3 SV=1	SPBC1105.12	194	3e-50	COG2036	Histones H3 and H4	K11254	9e-54	206	mtr:MTR_2g096100	histone H4	GO:0009414//response to water deprivation;GO:0006334//nucleosome assembly	GO:0003677//DNA binding;GO:0005515//protein binding	GO:0005829//cytosol;GO:0000786//nucleosome;GO:0005739//mitochondrion;GO:0005730//nucleolus;GO:0009506//plasmodesma;GO:0005774//vacuolar membrane;GO:0009579//thylakoid;GO:0009507//chloroplast;GO:0005794//Golgi apparatus;GO:0005886//plasma membrane	--
CL10238.Contig1_All	709	2.9946	56.8461	4.2466	Up	1.8811e-207	5.4243e-205	gi|189544584|gb|ACE07187.1|	105.9	5e-22	Art v 3 allergen precursor [Artemisia vulgaris]	gi|189544594|gb|EU564848.1|	60	3e-06	Artemisia vulgaris clone 4 Art v 3 allergen precursor (Art v 3) mRNA, complete cds	sp|Q42952|NLTP1_TOBAC	83.6	1e-16	Non-specific lipid-transfer protein 1 OS=Nicotiana tabacum GN=LTP1 PE=1 SV=1	--	--	--	--	--	--	--	--	--	--	-	-	-	--
CL9344.Contig3_All	1057	0	28.7769	14.8126	Up	2.4243e-207	6.9703e-205	gi|75315270|sp|Q9XHP0.1|11S2_SESIN	367.1	2e-100	RecName: Full=11S globulin seed storage protein 2; AltName: Full=11S globulin seed storage protein II; AltName: Full=Alpha-globulin; Contains: RecName: Full=11S globulin seed storage protein 2 acidic chain; AltName: Full=11S globulin seed storage protein II acidic chain; Contains: RecName: Full=11S globulin seed storage protein 2 basic chain; AltName: Full=11S globulin seed storage protein II bas…	--	--	--	--	sp|Q9XHP0|11S2_SESIN	367	8e-102	11S globulin seed storage protein 2 OS=Sesamum indicum PE=2 SV=1	--	--	--	--	--	--	--	--	--	--	-	-	-	--
Unigene19133_All	1402	0.0946	22.2038	7.8748	Up	2.5614e-205	7.343e-203	gi|156070784|gb|ABU45197.1|	236.9	5e-61	unknown [Petunia integrifolia subsp. inflata]	--	--	--	--	sp|Q9SPL4|AMP22_MACIN	79.3	5e-15	Vicilin-like antimicrobial peptides 2-2 OS=Macadamia integrifolia GN=AMP2-2 PE=2 SV=1	--	--	--	--	--	--	--	--	--	--	-	-	-	--
CL287.Contig1_All	1137	85.3923	183.035	1.0999	Up	1.5189e-204	4.3419e-202	gi|225441813|ref|XP_002283881.1|	422.9	4e-117	PREDICTED: 4,5-DOPA dioxygenase extradiol-like protein [Vitis vinifera] >gi|147811122|emb|CAN61349.1| hypothetical protein VITISV_021798 [Vitis vinifera] >gi|297739669|emb|CBI29851.3| unnamed protein product [Vitis vinifera]	gi|356530980|ref|XM_003534009.1|	81.8	1e-12	PREDICTED: Glycine max 4,5-DOPA dioxygenase extradiol-like protein-like (LOC100811236), mRNA	sp|Q949R4|DIOXL_ARATH	356	1e-98	4,5-DOPA dioxygenase extradiol-like protein OS=Arabidopsis thaliana GN=At4g15093 PE=2 SV=1	PA2839	188	1e-47	COG3384	Uncharacterized conserved protein	K15777	4e-118	422	vvi:100262346	4,5-DOPA dioxygenase extradiol [EC:1.13.11.-]	GO:0006725//cellular aromatic compound metabolic process;GO:0055114//oxidation-reduction process	GO:0008198//ferrous iron binding;GO:0016702//oxidoreductase activity, acting on single donors with incorporation of molecular oxygen, incorporation of two atoms of oxygen;GO:0008270//zinc ion binding	-	ko00965//Betalain biosynthesis
Unigene11481_All	1192	8.7946	52.6047	2.5805	Up	1.62e-204	4.6175e-202	gi|118481397|gb|ABK92641.1|	285	1e-75	unknown [Populus trichocarpa]	gi|225317455|dbj|AK329022.1|	117	3e-23	Solanum lycopersicum cDNA, clone: LEFL3080P04, HTC in root	sp|Q949U7|PRX2E_ARATH	253	2e-67	Peroxiredoxin-2E, chloroplastic OS=Arabidopsis thaliana GN=PRXIIE PE=1 SV=2	CC3394	173	6e-43	COG0678	Peroxiredoxin	K11187	4e-46	183	cre:CHLREDRAFT_196639	peroxiredoxin 5, atypical 2-Cys peroxiredoxin [EC:1.11.1.15]	GO:0042742//defense response to bacterium;GO:0055114//oxidation-reduction process	GO:0016209//antioxidant activity;GO:0016491//oxidoreductase activity	GO:0009941//chloroplast envelope;GO:0009505//plant-type cell wall;GO:0009570//chloroplast stroma;GO:0009579//thylakoid	ko01100//Metabolic pathways;ko00040//Pentose and glucuronate interconversions;ko00500//Starch and sucrose metabolism;ko04146//Peroxisome
Unigene34413_All	1763	49.2256	109.379	1.1519	Up	3.7366e-204	1.0589e-201	gi|225001452|gb|ACN78586.1|	718.4	0	4-hydroxyphenylpyruvate dioxygenase [Lactuca sativa]	gi|225001451|gb|FJ194493.1|	424	1e-115	Lactuca sativa 4-hydroxyphenylpyruvate dioxygenase mRNA, complete cds	sp|P93836|HPPD_ARATH	647	0	4-hydroxyphenylpyruvate dioxygenase OS=Arabidopsis thaliana GN=HPD PE=1 SV=2	VC1344	117	5e-26	COG3185	4-hydroxyphenylpyruvate dioxygenase and related hemolysins	K00457	0	663	rcu:RCOM_1192240	4-hydroxyphenylpyruvate dioxygenase [EC:1.13.11.27]	GO:0055114//oxidation-reduction process;GO:0010189//vitamin E biosynthetic process;GO:0016117//carotenoid biosynthetic process;GO:0010236//plastoquinone biosynthetic process;GO:0009072//aromatic amino acid family metabolic process	GO:0003868//4-hydroxyphenylpyruvate dioxygenase activity;GO:0046872//metal ion binding;GO:0042802//identical protein binding	GO:0005829//cytosol;GO:0005739//mitochondrion;GO:0009507//chloroplast	ko01100//Metabolic pathways;ko00360//Phenylalanine metabolism;ko00130//Ubiquinone and other terpenoid-quinone biosynthesis;ko00350//Tyrosine metabolism
Unigene8285_All	377	5.2798	103.954	4.2993	Up	1.9078e-203	5.3759e-201	--	--	--	--	--	--	--	--	--	--	--	--	--	--	--	--	--	--	--	--	--	--	-	-	-	--
CL4693.Contig3_All	1828	80.3595	31.1353	-1.3679	Down	2.2445e-203	6.3066e-201	gi|297737475|emb|CBI26676.3|	278.1	3e-73	unnamed protein product [Vitis vinifera]	--	--	--	--	--	--	--	--	--	--	--	--	--	--	--	--	--	--	-	-	GO:0005739//mitochondrion	--
CL7597.Contig2_All	2830	77.4778	37.1542	-1.0603	Down	7.4947e-203	2.0999e-200	gi|156153085|gb|ABU54776.1|	1442.9	0	phospholipase D alpha 1 precursor [Helianthus annuus]	gi|66346963|emb|AJ583515.2|	751	0	Cynara cardunculus partial mRNA for phospholipase D (PLD alpha gene)	sp|Q41142|PLDA1_RICCO	1413	0	Phospholipase D alpha 1 OS=Ricinus communis GN=PLD1 PE=1 SV=1	ECU11g1180	155	4e-37	COG1502	Phosphatidylserine/phosphatidylglycerophosphate/cardiolipin synthases and related enzymes	K01115	0	1415	rcu:RCOM_0899520	phospholipase D [EC:3.1.4.4]	GO:0009789//positive regulation of abscisic acid mediated signaling pathway;GO:0009845//seed germination;GO:0016042//lipid catabolic process;GO:0046470//phosphatidylcholine metabolic process;GO:0010119//regulation of stomatal movement;GO:0046686//response to cadmium ion	GO:0005509//calcium ion binding;GO:0005546//phosphatidylinositol-4,5-bisphosphate binding;GO:0004630//phospholipase D activity;GO:0070290//NAPE-specific phospholipase D activity	GO:0005739//mitochondrion;GO:0009941//chloroplast envelope;GO:0030136//clathrin-coated vesicle;GO:0005634//nucleus;GO:0005886//plasma membrane	ko01100//Metabolic pathways;ko00565//Ether lipid metabolism;ko00564//Glycerophospholipid metabolism;ko04144//Endocytosis
CL1489.Contig8_All	806	65.1419	173.221	1.411	Up	7.7293e-203	2.1595e-200	gi|116782696|gb|ABK22615.1|	225.3	7e-58	unknown [Picea sitchensis] >gi|116789732|gb|ABK25361.1| unknown [Picea sitchensis]	gi|160960841|emb|CU228181.1|	178	6e-42	Populus EST from severe drought-stressed leaves	sp|Q43216|H2B5_WHEAT	217	7e-57	Histone H2B.5 OS=Triticum aestivum PE=1 SV=3	--	--	--	--	--	K11252	4e-57	219	pop:POPTR_725127	histone H2B	GO:0006334//nucleosome assembly	GO:0003677//DNA binding	GO:0005730//nucleolus;GO:0000786//nucleosome	--
CL3654.Contig6_All	1077	124.361	45.5685	-1.4484	Down	3.2445e-202	9.0393e-200	gi|217944|dbj|BAA03104.1|	513.1	2e-144	light-harvesting chlorophyll a/b-binding protein (LHCP) precursor [Lactuca sativa]	gi|146403795|gb|EF549584.1|	920	0	Artemisia annua chloroplast light-harvesting chlorophyll a/b-binding protein mRNA, partial cds; nuclear gene for chloroplast product	sp|P07369|CB2G_SOLLC	494	4e-140	Chlorophyll a-b binding protein 3C, chloroplastic OS=Solanum lycopersicum GN=CAB3C PE=3 SV=1	--	--	--	--	--	K08912	5e-138	488	mtr:MTR_6g012110	light-harvesting complex II chlorophyll a/b binding protein 1	-	-	-	ko01100//Metabolic pathways;ko00196//Photosynthesis - antenna proteins
Unigene3964_All	2500	1.0085	16.3175	4.0161	Up	7.3645e-202	2.046e-199	gi|359480094|ref|XP_003632397.1|	523.5	6e-147	PREDICTED: B3 domain-containing transcription factor ABI3-like [Vitis vinifera]	gi|2288898|emb|AJ000552.1|	139	1e-29	Craterostigma plantagineum mRNA for VP1 protein homologue	sp|Q01593|ABI3_ARATH	486	3e-137	B3 domain-containing transcription factor ABI3 OS=Arabidopsis thaliana GN=ABI3 PE=1 SV=1	--	--	--	--	--	K09287	7e-10	64.7	aly:ARALYDRAFT_476011	RAV-like factor	GO:0006355//regulation of transcription, DNA-dependent;GO:0009790//embryo development;GO:0007165//signal transduction;GO:0009725//response to hormone stimulus	GO:0005488//binding	GO:0044424//intracellular part	--
CL11178.Contig3_All	793	7.5302	64.1906	3.0916	Up	4.5391e-201	1.2575e-198	gi|22759725|dbj|BAC10911.1|	229.2	5e-59	pathogenesis-related protein [Zinnia elegans]	gi|22759724|dbj|AB091075.1|	61.9	9e-07	Zinnia elegans ZePR mRNA for pathogenesis-related protein, complete cds	sp|O49065|RAP_TAROF	167	6e-42	Root allergen protein OS=Taraxacum officinale PE=1 SV=1	--	--	--	--	--	--	--	--	--	--	-	-	-	--
CL12173.Contig1_All	1749	2.3773	26.125	3.458	Up	2.46e-200	6.7773e-198	gi|346230994|gb|AEO22131.1|	404.1	3e-111	AP2/EREBP transcriptional factor WRI1 [Jatropha curcas]	gi|346230993|gb|JF703666.1|	139	1e-29	Jatropha curcas AP2/EREBP transcriptional factor WRI1 (WRI1) mRNA, complete cds	sp|Q6X5Y6|WRI1_ARATH	382	3e-106	Ethylene-responsive transcription factor WRI1 OS=Arabidopsis thaliana GN=WRI1 PE=2 SV=1	--	--	--	--	--	K09285	1e-87	322	osa:4351386	AP2-like factor, ANT lineage	GO:0009744//response to sucrose stimulus;GO:0019432//triglyceride biosynthetic process;GO:0006110//regulation of glycolysis;GO:0006351//transcription, DNA-dependent	GO:0003677//DNA binding	GO:0005634//nucleus	--
Unigene25949_All	1034	0.77	32.4319	5.3964	Up	8.1539e-198	2.2339e-195	gi|224095202|ref|XP_002310360.1|	436.4	3e-121	predicted protein [Populus trichocarpa] >gi|222853263|gb|EEE90810.1| predicted protein [Populus trichocarpa]	gi|359484137|ref|XR_077558.2|	67.9	2e-08	PREDICTED: Vitis vinifera uncharacterized LOC100247588 (LOC100247588), miscRNA	--	--	--	--	--	--	--	--	--	K13127	5e-11	67	vvi:100251778	RING finger protein 113A	-	-	GO:0005829//cytosol;GO:0009570//chloroplast stroma	--
CL6575.Contig1_All	1942	54.6191	112.598	1.0437	Up	2.2496e-197	6.1463e-195	gi|255550093|ref|XP_002516097.1|	711.4	0	conserved hypothetical protein [Ricinus communis] >gi|223544583|gb|EEF46099.1| conserved hypothetical protein [Ricinus communis]	gi|225316484|dbj|AK322437.1|	319	6e-84	Solanum lycopersicum cDNA, clone: LEFL1037DD12, HTC in leaf	--	--	--	--	--	--	--	--	--	K14861	7e-20	97.4	gmx:100777901	nucleolar pre-ribosomal-associated protein 1	GO:0015824//proline transport	-	GO:0005774//vacuolar membrane;GO:0005634//nucleus;GO:0009507//chloroplast;GO:0005886//plasma membrane	--
Unigene13334_All	1268	1.0814	28.3083	4.7103	Up	2.3342e-197	6.3598e-195	gi|255553881|ref|XP_002517981.1|	142.9	9e-33	micronuclear linker histone polyprotein, putative [Ricinus communis] >gi|223542963|gb|EEF44499.1| micronuclear linker histone polyprotein, putative [Ricinus communis]	--	--	--	--	--	--	--	--	--	--	--	--	--	--	--	--	--	--	-	-	GO:0016023//cytoplasmic membrane-bounded vesicle	--
CL8122.Contig3_All	1600	0.1382	19.0107	7.1039	Up	9.8984e-197	2.6895e-194	gi|356536528|ref|XP_003536789.1|	938.3	0	PREDICTED: formate--tetrahydrofolate ligase-like [Glycine max]	gi|224052993|ref|XM_002297618.1|	299	4e-78	Populus trichocarpa 10-formyltetrahydrofolate synthetase (FTHFS1), mRNA	sp|P28723|FTHS_SPIOL	915	0	Formate--tetrahydrofolate ligase OS=Spinacia oleracea PE=1 SV=3	SPBC839.16_2	670	0	COG2759	Formyltetrahydrofolate synthetase	K01938	0	937	gmx:100806844	formate--tetrahydrofolate ligase [EC:6.3.4.3]	GO:0009396//folic acid-containing compound biosynthetic process;GO:0006730//one-carbon metabolic process;GO:0046686//response to cadmium ion	GO:0005507//copper ion binding;GO:0005524//ATP binding;GO:0004329//formate-tetrahydrofolate ligase activity	GO:0005829//cytosol;GO:0009507//chloroplast;GO:0005886//plasma membrane;GO:0048046//apoplast	ko01100//Metabolic pathways;ko00670//One carbon pool by folate
CL4204.Contig2_All	1404	7.2461	43.0756	2.5716	Up	1.4784e-196	4.006e-194	gi|76884939|gb|ABA59556.1|	482.3	7e-135	U-box protein [Capsicum annuum]	--	--	--	--	sp|Q84TG3|PUB23_ARATH	444	6e-125	E3 ubiquitin-protein ligase PUB23 OS=Arabidopsis thaliana GN=PUB23 PE=1 SV=1	--	--	--	--	--	K09561	9e-06	50.1	aly:ARALYDRAFT_478058	STIP1 homology and U-box containing protein 1 [EC:6.3.2.19]	GO:0010363//regulation of plant-type hypersensitive response;GO:0009862//systemic acquired resistance, salicylic acid mediated signaling pathway;GO:0031348//negative regulation of defense response;GO:0009414//response to water deprivation;GO:0009867//jasmonic acid mediated signaling pathway;GO:0042742//defense response to bacterium;GO:0002679//respiratory burst involved in defense response;GO:001…	GO:0004842//ubiquitin-protein ligase activity	GO:0005829//cytosol	ko04120//Ubiquitin mediated proteolysis;ko04141//Protein processing in endoplasmic reticulum
Unigene14931_All	1589	1.5589	24.9719	4.0017	Up	7.0005e-196	1.8917e-193	gi|224124110|ref|XP_002330107.1|	791.2	0	predicted protein [Populus trichocarpa] >gi|222871241|gb|EEF08372.1| predicted protein [Populus trichocarpa]	gi|403044283|ref|NM_001255848.2|	283	3e-73	Glycine max COBRA-like protein 4-like (LOC100784352), mRNA	sp|Q9LFW3|COBL4_ARATH	782	0	COBRA-like protein 4 OS=Arabidopsis thaliana GN=COBL4 PE=2 SV=2	--	--	--	--	--	--	--	--	--	--	GO:0010413//glucuronoxylan metabolic process;GO:0009834//secondary cell wall biogenesis;GO:0009808//lignin metabolic process;GO:0010089//xylem development;GO:0045492//xylan biosynthetic process;GO:0009830//cell wall modification involved in abscission	-	GO:0009531;GO:0005774//vacuolar membrane;GO:0031225//anchored to membrane;GO:0005886//plasma membrane	--
CL11178.Contig2_All	774	10.1153	70.7146	2.8055	Up	8.7319e-196	2.3532e-193	gi|22759725|dbj|BAC10911.1|	229.2	4e-59	pathogenesis-related protein [Zinnia elegans]	gi|22759724|dbj|AB091075.1|	61.9	9e-07	Zinnia elegans ZePR mRNA for pathogenesis-related protein, complete cds	sp|O49065|RAP_TAROF	167	6e-42	Root allergen protein OS=Taraxacum officinale PE=1 SV=1	--	--	--	--	--	--	--	--	--	--	-	-	-	--
Unigene5801_All	873	0	32.8526	15.0037	Up	1.5222e-195	4.091e-193	gi|342160840|gb|AEL16456.1|	364.8	9e-100	1-Cys peroxiredoxin [Vitis vinifera]	gi|109631649|gb|DQ503875.1|	123	3e-25	Helianthus annuus isolate POPI2 glutathione peroxidase (GPX) gene, partial cds	sp|P52572|REHY_HORVU	352	2e-97	1-Cys peroxiredoxin PER1 OS=Hordeum vulgare GN=PER1 PE=2 SV=1	SMb20964	194	1e-49	COG0450	Peroxiredoxin	K11188	8e-101	364	vvi:100259564	peroxiredoxin 6, 1-Cys peroxiredoxin [EC:1.11.1.7 1.11.1.15 3.1.1.-]	GO:0055114//oxidation-reduction process	GO:0051920//peroxiredoxin activity;GO:0004601//peroxidase activity	GO:0005634//nucleus	ko01110//Biosynthesis of secondary metabolites;ko00940//Phenylpropanoid biosynthesis;ko01100//Metabolic pathways;ko00360//Phenylalanine metabolism
CL10834.Contig2_All	1227	29.092	88.8153	1.6102	Up	1.242e-192	3.311e-190	gi|356518549|ref|XP_003527941.1|	72.8	1e-11	PREDICTED: LOW QUALITY PROTEIN: protein disulfide-isomerase-like [Glycine max]	gi|4704765|gb|AF131223.1|AF131223	89.7	6e-15	Datisca glomerata protein disulfide isomerase homolog (PDI) mRNA, complete cds	sp|Q9XF61|PDI_DATGL	511	2e-145	Protein disulfide-isomerase OS=Datisca glomerata GN=PDI PE=2 SV=1	SPAC1F5.02	160	4e-39	COG0526	Thiol-disulfide isomerase and thioredoxins	K09580	1e-148	524	gmx:100788687	protein disulfide-isomerase A1 [EC:5.3.4.1]	GO:0006662//glycerol ether metabolic process;GO:0048316//seed development;GO:0034976//response to endoplasmic reticulum stress;GO:0009651//response to salt stress;GO:0045454//cell redox homeostasis;GO:0043067//regulation of programmed cell death;GO:0010043//response to zinc ion;GO:0046686//response to cadmium ion;GO:0009790//embryo development	GO:0009055//electron carrier activity;GO:0016853//isomerase activity;GO:0004579//dolichyl-diphosphooligosaccharide-protein glycotransferase activity;GO:0015035//protein disulfide oxidoreductase activity	GO:0000327//lytic vacuole within protein storage vacuole;GO:0009505//plant-type cell wall;GO:0009579//thylakoid;GO:0009507//chloroplast;GO:0005783//endoplasmic reticulum;GO:0005886//plasma membrane	ko04141//Protein processing in endoplasmic reticulum
Unigene33279_All	2694	48.8301	18.2834	-1.4172	Down	2.6319e-192	6.9786e-190	gi|225461150|ref|XP_002282749.1|	1084.3	0	PREDICTED: kinesin-3 [Vitis vinifera] >gi|302143201|emb|CBI20496.3| unnamed protein product [Vitis vinifera]	gi|225461149|ref|XM_002282713.1|	293	5e-76	PREDICTED: Vitis vinifera kinesin-3-like (LOC100248639), mRNA	sp|P46875|ATK3_ARATH	944	0	Kinesin-3 OS=Arabidopsis thaliana GN=ATK3 PE=2 SV=1	SPAC664.10	375	2e-103	COG5059	Kinesin-like protein	K10405	0	1084	vvi:100248639	kinesin family member C1	GO:0006346//methylation-dependent chromatin silencing;GO:0000911//cytokinesis by cell plate formation;GO:0048439//flower morphogenesis;GO:0010051//xylem and phloem pattern formation;GO:0016117//carotenoid biosynthetic process;GO:0007018//microtubule-based movement;GO:0010094//specification of carpel identity;GO:0010332//response to gamma radiation;GO:0006306//DNA methylation;GO:0043085//positive …	GO:0003700//sequence-specific DNA binding transcription factor activity;GO:0008569//minus-end-directed microtubule motor activity;GO:0005524//ATP binding;GO:0003677//DNA binding;GO:0016887//ATPase activity;GO:0008017//microtubule binding	GO:0005872//minus-end kinesin complex;GO:0009524//phragmoplast;GO:0005874//microtubule;GO:0005634//nucleus	--
CL7465.Contig1_All	1002	0	27.912	14.7686	Up	1.0534e-190	2.7858e-188	gi|164449275|gb|ABY56103.1|	370.5	2e-101	caleosin [Cucumis sativus]	gi|68165947|gb|DQ088381.1|	69.9	5e-09	Sesamum indicum caleosin B mRNA, complete cds	sp|Q9SQ57|PXG_SESIN	370	7e-103	Peroxygenase OS=Sesamum indicum GN=SOP1 PE=1 SV=1	--	--	--	--	--	--	--	--	--	--	GO:0050826//response to freezing;GO:0016117//carotenoid biosynthetic process;GO:0006655//phosphatidylglycerol biosynthetic process;GO:0009620//response to fungus;GO:0006636//unsaturated fatty acid biosynthetic process;GO:0019288//isopentenyl diphosphate biosynthetic process, mevalonate-independent pathway;GO:0009651//response to salt stress;GO:0010118//stomatal movement;GO:0048825//cotyledon deve…	GO:0005509//calcium ion binding;GO:0071614//linoleic acid epoxygenase activity;GO:0016165//lipoxygenase activity;GO:0004392//heme oxygenase (decyclizing) activity;GO:0004366//glycerol-3-phosphate O-acyltransferase activity	GO:0016023//cytoplasmic membrane-bounded vesicle;GO:0005773//vacuole;GO:0016021//integral to membrane;GO:0009570//chloroplast stroma;GO:0031969//chloroplast membrane	--
CL11487.Contig1_All	499	1.4183	63.9015	5.4936	Up	1.1696e-189	3.0765e-187	gi|255554274|ref|XP_002518177.1|	68.9	3e-11	conserved hypothetical protein [Ricinus communis] >gi|223542773|gb|EEF44310.1| conserved hypothetical protein [Ricinus communis]	--	--	--	--	--	--	--	--	--	--	--	--	--	--	--	--	--	--	-	-	-	--
CL7364.Contig1_All	1542	112.447	49.9066	-1.1719	Down	1.0614e-188	2.7844e-186	gi|225435339|ref|XP_002285229.1|	585.5	7e-166	PREDICTED: uncharacterized membrane protein At1g06890 [Vitis vinifera] >gi|297746270|emb|CBI16326.3| unnamed protein product [Vitis vinifera]	gi|225435338|ref|XM_002285193.1|	377	1e-101	PREDICTED: Vitis vinifera uncharacterized LOC100244931 (LOC100244931), mRNA	sp|Q8RXL8|Y1689_ARATH	438	5e-123	Uncharacterized membrane protein At1g06890 OS=Arabidopsis thaliana GN=At1g06890 PE=1 SV=1	ECU03g0150	65.5	2e-10	COG5070	Nucleotide-sugar transporter	K15285	7e-167	585	vvi:100244931	solute carrier family 35, member E3	-	-	GO:0016023//cytoplasmic membrane-bounded vesicle;GO:0016021//integral to membrane;GO:0005886//plasma membrane	--
CL90.Contig1_All	1879	42.9381	11.0211	-1.962	Down	1.7498e-187	4.5783e-185	gi|28804509|dbj|BAC57960.1|	898.7	0	phosphoethanolamine N-methyltransferase [Aster tripolium]	gi|28804508|dbj|AB090883.1|	1538	0	Aster tripolium mRNA for phosphoethanolamine N-methyltransferase, complete cds	sp|Q9C6B9|PEAM3_ARATH	815	0	Phosphoethanolamine N-methyltransferase 3 OS=Arabidopsis thaliana GN=NMT3 PE=2 SV=2	mll3672	107	5e-23	COG0500	SAM-dependent methyltransferases	K05929	0	847	rcu:RCOM_0161380	phosphoethanolamine N-methyltransferase [EC:2.1.1.103]	GO:0006499//N-terminal protein myristoylation;GO:0043085//positive regulation of catalytic activity;GO:0019252//starch biosynthetic process;GO:0000023//maltose metabolic process;GO:0009698//phenylpropanoid metabolic process;GO:0042425//choline biosynthetic process;GO:0010183//pollen tube guidance;GO:0006598//polyamine catabolic process;GO:0042398//cellular modified amino acid biosynthetic process…	GO:0000234//phosphoethanolamine N-methyltransferase activity;GO:0004379//glycylpeptide N-tetradecanoyltransferase activity;GO:0052667//phosphomethylethanolamine N-methyltransferase activity	GO:0005829//cytosol	ko00564//Glycerophospholipid metabolism
CL1261.Contig2_All	1350	2.6867	30.9434	3.5257	Up	2.1465e-186	5.6016e-184	gi|239918833|gb|ACS34773.1|	739.6	0	omega-6 fatty acid desaturase [Artemisia sphaerocephala]	gi|239918832|gb|FJ447484.1|	993	0	Artemisia sphaerocephala omega-6 fatty acid desaturase mRNA, complete cds	sp|P48630|FD6E1_SOYBN	519	2e-147	Omega-6 fatty acid desaturase, endoplasmic reticulum isozyme 1 OS=Glycine max GN=FAD2-1 PE=2 SV=1	all1597	257	3e-68	COG3239	Fatty acid desaturase	K10256	6e-161	565	pop:POPTR_561258	omega-6 fatty acid desaturase (delta-12 desaturase) [EC:1.14.19.-]	GO:0055114//oxidation-reduction process;GO:0006629//lipid metabolic process	GO:0045485//omega-6 fatty acid desaturase activity;GO:0016720//delta12-fatty acid dehydrogenase activity;GO:0016717//oxidoreductase activity, acting on paired donors, with oxidation of a pair of donors resulting in the reduction of molecular oxygen to two molecules of water	-	ko01040//Biosynthesis of unsaturated fatty acids
Unigene1215_All	395	12.6539	115.339	3.1882	Up	1.5252e-185	3.9488e-183	--	--	--	--	--	--	--	--	--	--	--	--	--	--	--	--	--	--	--	--	--	--	-	-	-	--
CL1489.Contig7_All	548	54.6453	177.326	1.6982	Up	1.8695e-185	4.8277e-183	gi|116782696|gb|ABK22615.1|	216.1	2e-55	unknown [Picea sitchensis] >gi|116789732|gb|ABK25361.1| unknown [Picea sitchensis]	gi|332002898|gb|CP002688.1|	198	4e-48	Arabidopsis thaliana chromosome 5, complete sequence	sp|Q43216|H2B5_WHEAT	211	2e-55	Histone H2B.5 OS=Triticum aestivum PE=1 SV=3	--	--	--	--	--	K11252	5e-56	214	gmx:100305731	histone H2B	GO:0006334//nucleosome assembly	GO:0003677//DNA binding	GO:0000786//nucleosome;GO:0005634//nucleus	--
Unigene8620_All	358	9.6373	114.571	3.5715	Up	4.6428e-185	1.1927e-182	--	--	--	--	--	--	--	--	--	--	--	--	--	--	--	--	--	--	--	--	--	--	-	-	-	--
CL13645.Contig1_All	854	1.761	40.3628	4.5186	Up	6.0999e-185	1.563e-182	gi|266694|sp|P29529.1|OLEO_HELAN	161.8	1e-38	RecName: Full=Oleosin >gi|18806|emb|CAA44224.1| oleosin [Helianthus annuus]	--	--	--	--	sp|P29529|OLEO_HELAN	161	4e-40	Oleosin (Fragment) OS=Helianthus annuus PE=2 SV=1	--	--	--	--	--	K11596	3e-06	50.4	ppp:PHYPADRAFT_205541	argonaute	-	-	GO:0016020//membrane;GO:0005811//lipid particle	--
Unigene30050_All	2210	55.5212	20.3933	-1.4449	Down	9.2425e-185	2.3621e-182	gi|255550387|ref|XP_002516244.1|	800.8	0	polygalacturonase, putative [Ricinus communis] >gi|223544730|gb|EEF46246.1| polygalacturonase, putative [Ricinus communis]	gi|225444664|ref|XM_002277203.1|	311	2e-81	PREDICTED: Vitis vinifera probable polygalacturonase-like (LOC100249126), mRNA	sp|A7PZL3|PGLR_VITVI	395	7e-110	Probable polygalacturonase OS=Vitis vinifera GN=GSVIVT00026920001 PE=1 SV=1	TM0437	181	6e-45	COG5434	Endopolygalacturonase	K01184	2e-26	119	aly:ARALYDRAFT_479028	polygalacturonase [EC:3.2.1.15]	GO:0005975//carbohydrate metabolic process;GO:0007047//cellular cell wall organization	GO:0004650//polygalacturonase activity	GO:0005576//extracellular region;GO:0009507//chloroplast	ko01100//Metabolic pathways;ko00040//Pentose and glucuronate interconversions;ko00500//Starch and sucrose metabolism
CL11382.Contig2_All	1878	1.2483	19.9197	3.9962	Up	1.41e-184	3.5941e-182	gi|171906300|gb|ACB56939.1|	1000	0	mannitol transporter [Artemisia annua]	gi|171906299|gb|EU564818.1|	2950	0	Artemisia annua mannitol transporter mRNA, complete cds	sp|Q8VZ80|PLT5_ARATH	709	0	Polyol transporter 5 OS=Arabidopsis thaliana GN=PLT5 PE=1 SV=2	Cgl0181	232	2e-60	COG0477	Permeases of the major facilitator superfamily	K08150	7e-68	256	vvi:100268023	MFS transporter, SP family, solute carrier family 2 (myo-inositol transporter), member 13	GO:0015798//myo-inositol transport;GO:0015797//mannitol transport;GO:0015795//sorbitol transport;GO:0015753//D-xylose transport;GO:0015757//galactose transport;GO:0055085//transmembrane transport;GO:0015752//D-ribose transport;GO:0015758//glucose transport;GO:0015793//glycerol transport;GO:0055114//oxidation-reduction process	GO:0005355//glucose transmembrane transporter activity;GO:0015148//D-xylose transmembrane transporter activity;GO:0015575//mannitol transmembrane transporter activity;GO:0005354//galactose transmembrane transporter activity;GO:0015168//glycerol transmembrane transporter activity;GO:0005351//sugar:hydrogen symporter activity;GO:0032440//2-alkenal reductase [NAD(P)] activity;GO:0005365//myo-inosito…	GO:0005886//plasma membrane;GO:0090406//pollen tube;GO:0016021//integral to membrane	--
Unigene22513_All	819	63.6758	9.4072	-2.7589	Down	5.1887e-183	1.3159e-180	gi|21322711|emb|CAD22154.1|	204.1	1e-51	pherophorin-dz1 protein [Volvox carteri f. nagariensis]	gi|57334908|gb|AC155099.1|	61.9	9e-07	Medicago truncatula chromosome 7 BAC clone mth2-144f20, complete sequence	sp|P27483|GRP1_ARATH	199	2e-51	Glycine-rich cell wall structural protein OS=Arabidopsis thaliana GN=At3g17050 PE=2 SV=2	XF0818	158	1e-38	COG2730	Endoglucanase	K01115	8e-48	188	vcn:VOLCADRAFT_99471	phospholipase D [EC:3.1.4.4]	-	-	-	ko01100//Metabolic pathways;ko00565//Ether lipid metabolism;ko00564//Glycerophospholipid metabolism;ko04144//Endocytosis
CL5103.Contig1_All	1049	54.3106	134.453	1.3078	Up	1.284e-182	3.248e-180	gi|255572515|ref|XP_002527192.1|	214.9	1e-54	Cucumber peeling cupredoxin, putative [Ricinus communis] >gi|223533457|gb|EEF35205.1| Cucumber peeling cupredoxin, putative [Ricinus communis]	--	--	--	--	sp|Q07488|BCB1_ARATH	132	3e-31	Blue copper protein OS=Arabidopsis thaliana GN=BCB PE=1 SV=2	XF0818	71.2	3e-12	COG2730	Endoglucanase	K01115	7e-20	96.3	vcn:VOLCADRAFT_99471	phospholipase D [EC:3.1.4.4]	-	-	-	ko01100//Metabolic pathways;ko00565//Ether lipid metabolism;ko00564//Glycerophospholipid metabolism;ko04144//Endocytosis
CL10874.Contig2_All	678	103.797	238.241	1.1987	Up	1.9451e-182	4.9077e-180	gi|18073228|emb|CAC80715.1|	99	5e-20	putative dehydrin [Helianthus praecox]	gi|193161438|gb|EU791890.1|	87.7	1e-14	Cichorium intybus dehydrin 2 (DHN2) mRNA, complete cds	sp|P42758|XERO2_ARATH	84.7	4e-17	Dehydrin Xero 2 OS=Arabidopsis thaliana GN=XERO2 PE=2 SV=1	--	--	--	--	--	--	--	--	--	--	-	-	-	--
CL7831.Contig2_All	3766	15.6213	38.1726	1.289	Up	5.1795e-182	1.3035e-179	gi|224086600|ref|XP_002307915.1|	941	0	predicted protein [Populus trichocarpa] >gi|222853891|gb|EEE91438.1| predicted protein [Populus trichocarpa]	gi|356540951|ref|XM_003538900.1|	65.9	3e-07	PREDICTED: Glycine max uncharacterized protein LOC100801514 (LOC100801514), mRNA	sp|Q9LFE4|Y5673_ARATH	146	7e-35	WEB family protein At5g16730, chloroplastic OS=Arabidopsis thaliana GN=At5g16730 PE=1 SV=1	PAB2109	147	1e-34	COG1196	Chromosome segregation ATPases	K10400	2e-34	146	smo:SELMODRAFT_428755	kinesin family member 15	GO:0046686//response to cadmium ion;GO:0009737//response to abscisic acid stimulus	-	GO:0005737//cytoplasm;GO:0005886//plasma membrane	--
CL5368.Contig4_All	1422	23.3918	71.719	1.6164	Up	2.1685e-181	5.4436e-179	gi|224117268|ref|XP_002331738.1|	178.7	1e-43	predicted protein [Populus trichocarpa] >gi|118487434|gb|ABK95545.1| unknown [Populus trichocarpa] >gi|222874264|gb|EEF11395.1| predicted protein [Populus trichocarpa]	gi|297816307|ref|XM_002875991.1|	63.9	4e-07	Arabidopsis lyrata subsp. lyrata expressed protein, mRNA	sp|Q00451|PRF1_SOLLC	48.9	7e-06	36.4 kDa proline-rich protein OS=Solanum lycopersicum GN=TPRP-F1 PE=2 SV=1	--	--	--	--	--	--	--	--	--	--	GO:0016558//protein import into peroxisome matrix;GO:0006635//fatty acid beta-oxidation	-	GO:0016023//cytoplasmic membrane-bounded vesicle	--
CL4267.Contig1_All	915	0.7735	33.4375	5.4339	Up	3.612e-181	9.0441e-179	gi|225433640|ref|XP_002264227.1|	365.9	4e-100	PREDICTED: uncharacterized protein LOC100249843 [Vitis vinifera] >gi|296089599|emb|CBI39418.3| unnamed protein product [Vitis vinifera]	gi|186478160|ref|NM_100430.5|	79.8	4e-12	Arabidopsis thaliana uncharacterized protein (AT1G05510) mRNA, complete cds	--	--	--	--	--	--	--	--	--	--	--	--	--	--	GO:0009737//response to abscisic acid stimulus	GO:0005515//protein binding	GO:0005737//cytoplasm	--
Unigene12399_All	1497	50.1719	12.465	-2.009	Down	3.7229e-180	9.2747e-178	gi|344190178|gb|AEM97871.1|	315.8	1e-84	DOF domain class transcription factor [Corylus heterophylla]	gi|229619539|dbj|AB469355.1|	103	5e-19	Ipomoea batatas SRF1 mRNA for Dof zinc finger protein, complete cds, cultivar: Kokei No.14	sp|Q8LFV3|DOF33_ARATH	263	2e-70	Dof zinc finger protein DOF3.3 OS=Arabidopsis thaliana GN=DOF3.3 PE=1 SV=2	--	--	--	--	--	--	--	--	--	--	-	-	-	--
Unigene31194_All	1021	19.712	76.2455	1.9516	Up	5.884e-180	1.4622e-177	gi|302634224|gb|ADL60215.1|	325.1	1e-87	beta-hydroxyacyl-ACP dehydratase [Helianthus annuus]	gi|302634223|gb|HM044767.1|	424	1e-116	Helianthus annuus cultivar CAS-6 beta-hydroxyacyl-ACP dehydratase (HAAD1) mRNA, complete cds	--	--	--	--	sll1605	163	5e-40	COG0764	3-hydroxymyristoyl/3-hydroxydecanoyl-(acyl carrier protein) dehydratases	K02372	3e-88	323	gmx:100817945	3R-hydroxymyristoyl ACP dehydrase [EC:4.2.1.-]	GO:0009245//lipid A biosynthetic process;GO:0006633//fatty acid biosynthetic process;GO:0006744//ubiquinone biosynthetic process	GO:0019171//3-hydroxyacyl-[acyl-carrier-protein] dehydratase activity	GO:0005618//cell wall;GO:0009941//chloroplast envelope;GO:0009534//chloroplast thylakoid;GO:0016020//membrane	ko01100//Metabolic pathways;ko00061//Fatty acid biosynthesis
Unigene16525_All	1988	14.7962	47.7381	1.6899	Up	6.3645e-180	1.5776e-177	gi|296086143|emb|CBI31584.3|	737.6	0	unnamed protein product [Vitis vinifera]	gi|359482067|ref|XM_002272874.2|	176	5e-41	PREDICTED: Vitis vinifera rop guanine nucleotide exchange factor 1-like (LOC100263038), mRNA	sp|Q93ZY2|ROGF1_ARATH	466	3e-131	Rop guanine nucleotide exchange factor 1 OS=Arabidopsis thaliana GN=ROPGEF1 PE=1 SV=2	--	--	--	--	--	--	--	--	--	--	GO:0010089//xylem development;GO:0010382//cellular cell wall macromolecule metabolic process	GO:0005089//Rho guanyl-nucleotide exchange factor activity	GO:0005634//nucleus	--
Unigene3778_All	4616	12.1314	2.0839	-2.5414	Down	2.0592e-179	5.0789e-177	gi|359481989|ref|XP_002277172.2|	2250.7	0	PREDICTED: pleiotropic drug resistance protein 2 [Vitis vinifera]	gi|359486941|ref|XM_002265592.2|	351	4e-93	PREDICTED: Vitis vinifera pleiotropic drug resistance protein 2-like (LOC100264279), mRNA	sp|Q2PCF1|PDR2_NICPL	2135	0	Pleiotropic drug resistance protein 2 OS=Nicotiana plumbaginifolia GN=PDR2 PE=2 SV=1	YDR406w_3	218	8e-56	COG1131	ABC-type multidrug transport system, ATPase component	K05681	4e-48	192	olu:OSTLU_38326	ATP-binding cassette, subfamily G (WHITE), member 2	GO:0006200//ATP catabolic process	GO:0015416//organic phosphonate transmembrane-transporting ATPase activity;GO:0005524//ATP binding	GO:0016020//membrane	ko02010//ABC transporters;ko03040//Spliceosome
CL3467.Contig2_All	281	1.5741	103.175	6.0344	Up	4.9561e-179	1.2163e-176	gi|302758106|ref|XP_002962476.1|	53.9	7e-07	hypothetical protein SELMODRAFT_404287 [Selaginella moellendorffii] >gi|300169337|gb|EFJ35939.1| hypothetical protein SELMODRAFT_404287 [Selaginella moellendorffii]	--	--	--	--	sp|Q84ZL0|FH5_ORYSJ	54.3	2e-08	Formin-like protein 5 OS=Oryza sativa subsp. japonica GN=FH5 PE=2 SV=2	CC3494_1	49.7	1e-06	COG3637	Opacity protein and related surface antigens	K14007	2e-07	52.4	vcn:VOLCADRAFT_72688	protein transport protein SEC24	-	GO:0003824//catalytic activity	-	ko01100//Metabolic pathways;ko00565//Ether lipid metabolism;ko00564//Glycerophospholipid metabolism;ko04144//Endocytosis;ko03040//Spliceosome;ko04141//Protein processing in endoplasmic reticulum
Unigene33682_All	2428	66.8411	29.5125	-1.1794	Down	1.5869e-178	3.8753e-176	gi|255552447|ref|XP_002517267.1|	824.3	0	nitrate transporter, putative [Ricinus communis] >gi|223543530|gb|EEF45060.1| nitrate transporter, putative [Ricinus communis]	gi|224089916|ref|XM_002308829.1|	69.9	1e-08	Populus trichocarpa predicted protein, mRNA	sp|Q9SX20|PTR18_ARATH	621	5e-178	Probable nitrite transporter At1g68570 OS=Arabidopsis thaliana GN=At1g68570 PE=2 SV=1	ECU11g1050	106	2e-22	COG3104	Dipeptide/tripeptide permease	K14638	1e-126	452	sbi:SORBI_01g009890	solute carrier family 15 (peptide/histidine transporter), member 3/4	GO:0006857//oligopeptide transport	GO:0005215//transporter activity	GO:0016020//membrane	--
Unigene463_All	751	2.3559	45.6021	4.2748	Up	2.5827e-177	6.2608e-175	gi|224058443|ref|XP_002299512.1|	94.4	1e-18	predicted protein [Populus trichocarpa] >gi|222846770|gb|EEE84317.1| predicted protein [Populus trichocarpa]	gi|225426169|ref|XM_002278952.1|	87.7	1e-14	PREDICTED: Vitis vinifera uncharacterized LOC100250191 (LOC100250191), mRNA	sp|Q8LGD1|SP1L5_ARATH	85.9	2e-17	Protein SPIRAL1-like 5 OS=Arabidopsis thaliana GN=SP1L5 PE=2 SV=1	--	--	--	--	--	--	--	--	--	--	-	-	-	--
CL4823.Contig3_All	1239	0.9639	25.8438	4.7448	Up	5.739e-177	1.3878e-174	gi|147819180|emb|CAN78085.1|	380.2	3e-104	hypothetical protein VITISV_034041 [Vitis vinifera]	--	--	--	--	sp|Q9FIA1|GDL87_ARATH	296	1e-80	GDSL esterase/lipase At5g55050 OS=Arabidopsis thaliana GN=At5g55050 PE=2 SV=1	all3634	63.2	9e-10	COG3240	Phospholipase/lecithinase/hemolysin	K01206	6e-21	100	aly:ARALYDRAFT_475890	alpha-L-fucosidase [EC:3.2.1.51]	-	GO:0016788//hydrolase activity, acting on ester bonds	-	ko01110//Biosynthesis of secondary metabolites;ko01100//Metabolic pathways;ko00906//Carotenoid biosynthesis;ko00511//Other glycan degradation
CL4251.Contig4_All	1688	43.3419	97.1162	1.1639	Up	9.3384e-177	2.2527e-174	gi|311976585|gb|ADQ20114.1|	487.6	2e-136	NAC domain-containing protein [Chrysanthemum x morifolium]	gi|223987374|gb|EU296447.1|	365	9e-98	Mikania micrantha NAC transcription factor ATAF1 mRNA, complete cds	sp|Q39013|NAC2_ARATH	363	1e-100	NAC domain-containing protein 2 OS=Arabidopsis thaliana GN=NAC002 PE=2 SV=2	--	--	--	--	--	--	--	--	--	--	GO:0009628//response to abiotic stimulus;GO:0006355//regulation of transcription, DNA-dependent;GO:0006950//response to stress;GO:0010033//response to organic substance	GO:0003677//DNA binding	-	--
Unigene6222_All	1201	0.0737	22.1005	8.2282	Up	2.2821e-176	5.4917e-174	gi|255646252|gb|ACU23610.1|	500.7	1e-140	unknown [Glycine max]	gi|356506017|ref|XM_003521737.1|	105	1e-19	PREDICTED: Glycine max GDSL esterase/lipase At5g33370-like (LOC100813953), mRNA	sp|Q8LB81|GDL79_ARATH	472	2e-133	GDSL esterase/lipase At5g33370 OS=Arabidopsis thaliana GN=At5g33370 PE=2 SV=1	all3634	81.6	2e-15	COG3240	Phospholipase/lecithinase/hemolysin	K00514	3e-22	104	rcu:RCOM_1428040	zeta-carotene desaturase [EC:1.3.5.6]	GO:0006629//lipid metabolic process	GO:0016788//hydrolase activity, acting on ester bonds	-	ko01110//Biosynthesis of secondary metabolites;ko01100//Metabolic pathways;ko00906//Carotenoid biosynthesis;ko00511//Other glycan degradation
CL1478.Contig2_All	2255	55.5313	21.3095	-1.3818	Down	2.4867e-176	5.9696e-174	gi|224128496|ref|XP_002329018.1|	846.7	0	predicted protein [Populus trichocarpa] >gi|222839689|gb|EEE78012.1| predicted protein [Populus trichocarpa]	gi|356526014|ref|XM_003531567.1|	121	3e-24	PREDICTED: Glycine max protein HOTHEAD-like (LOC100779461), mRNA	sp|Q9S746|HTH_ARATH	759	0	Protein HOTHEAD OS=Arabidopsis thaliana GN=HTH PE=1 SV=1	CC2642	125	3e-28	COG2303	Choline dehydrogenase and related flavoproteins	K15403	0	846	pop:POPTR_827575	fatty acid omega-hydroxy dehydrogenase [EC:1.1.-.-]	GO:0006066//alcohol metabolic process;GO:0009553//embryo sac development;GO:0007267//cell-cell signaling;GO:0010430//fatty acid omega-oxidation	GO:0050660//flavin adenine dinucleotide binding;GO:0008812//choline dehydrogenase activity;GO:0046593//mandelonitrile lyase activity	GO:0005576//extracellular region	ko00073//Cutin, suberine and wax biosynthesis
CL11527.Contig1_All	1753	68.8599	25.8367	-1.4142	Down	4.5223e-176	1.083e-173	gi|18447765|gb|AAL67993.1|	895.2	0	fiddlehead-like protein [Gossypium hirsutum]	gi|134303526|gb|EF469915.1|	539	1e-150	Helianthus annuus RFLP probe ZVG56 mRNA sequence	sp|Q570B4|KCS10_ARATH	857	0	3-ketoacyl-CoA synthase 10 OS=Arabidopsis thaliana GN=FDH PE=1 SV=2	DRA0326	62	3e-09	COG3424	Predicted naringenin-chalcone synthase	K15397	0	884	rcu:RCOM_0708020	3-ketoacyl-CoA synthase [EC:2.3.1.-]	GO:0006633//fatty acid biosynthetic process;GO:0009409//response to cold;GO:0000038//very long-chain fatty acid metabolic process;GO:0042335//cuticle development;GO:0009416//response to light stimulus;GO:0080167//response to karrikin;GO:0009913//epidermal cell differentiation	GO:0016747//transferase activity, transferring acyl groups other than amino-acyl groups	GO:0016020//membrane;GO:0005634//nucleus;GO:0005783//endoplasmic reticulum	ko01110//Biosynthesis of secondary metabolites;ko00062//Fatty acid elongation
CL3398.Contig4_All	2420	44.5435	15.4767	-1.5251	Down	5.4499e-176	1.302e-173	gi|356523525|ref|XP_003530388.1|	1029.2	0	PREDICTED: endoglucanase 6-like [Glycine max]	gi|16903352|gb|AF362949.1|AF362949	494	1e-136	Nicotiana tabacum endo-beta-1,4-glucanase precursor (Cel8) mRNA, complete cds	sp|Q42059|GUN6_ARATH	990	0	Endoglucanase 6 OS=Arabidopsis thaliana GN=At1g64390 PE=2 SV=2	--	--	--	--	--	K01179	5e-135	480	gmx:100101849	endoglucanase [EC:3.2.1.4]	GO:0005975//carbohydrate metabolic process	GO:0030246//carbohydrate binding;GO:0004553//hydrolase activity, hydrolyzing O-glycosyl compounds	GO:0005576//extracellular region	ko01100//Metabolic pathways;ko00500//Starch and sucrose metabolism
CL13279.Contig2_All	1914	30.3205	73.5264	1.278	Up	7.1459e-176	1.703e-173	gi|356559565|ref|XP_003548069.1|	276.6	9e-73	PREDICTED: tuftelin-interacting protein 11-like [Glycine max]	--	--	--	--	--	--	--	--	MTH273	115	2e-25	COG1881	Phospholipid-binding protein	K13103	8e-74	276	gmx:100781621	tuftelin-interacting protein 11	GO:0010162//seed dormancy process;GO:0010264//myo-inositol hexakisphosphate biosynthetic process;GO:0045893//positive regulation of transcription, DNA-dependent	GO:0008429//phosphatidylethanolamine binding;GO:0003676//nucleic acid binding	GO:0005737//cytoplasm;GO:0005634//nucleus	--
CL14070.Contig2_All	1889	46.7852	13.9097	-1.75	Down	8.0299e-176	1.9091e-173	gi|224074109|ref|XP_002304257.1|	673.3	0	predicted protein [Populus trichocarpa] >gi|222841689|gb|EEE79236.1| predicted protein [Populus trichocarpa]	gi|91981274|gb|DQ458770.1|	91.7	2e-15	Citrus bergamia pectin methylesterase (PME) gene, partial cds	sp|Q43143|PMEU1_SOLLC	648	0	Pectinesterase/pectinesterase inhibitor U1 OS=Solanum lycopersicum GN=PMEU1 PE=2 SV=1	CAC3373	149	2e-35	COG4677	Pectin methylesterase	K01051	0	673	pop:POPTR_553829	pectinesterase [EC:3.1.1.11]	GO:0071555//cell wall organization;GO:0008152//metabolic process	GO:0016788//hydrolase activity, acting on ester bonds	GO:0005618//cell wall;GO:0005576//extracellular region	ko01100//Metabolic pathways;ko00040//Pentose and glucuronate interconversions;ko00500//Starch and sucrose metabolism
CL9055.Contig2_All	2049	3.0654	22.9955	2.9072	Up	3.6459e-175	8.6474e-173	gi|359497499|ref|XP_003635541.1|	569.3	7e-161	PREDICTED: AP2-like ethylene-responsive transcription factor AIL6-like [Vitis vinifera]	gi|356496996|ref|XM_003517303.1|	278	2e-71	PREDICTED: Glycine max AP2-like ethylene-responsive transcription factor AIL6-like (LOC100777168), mRNA	sp|Q52QU2|AIL6_ARATH	483	2e-136	AP2-like ethylene-responsive transcription factor AIL6 OS=Arabidopsis thaliana GN=AIL6 PE=2 SV=1	--	--	--	--	--	K09285	7e-162	569	vvi:100854470	AP2-like factor, ANT lineage	GO:0048364//root development;GO:0060771//phyllotactic patterning;GO:0035265//organ growth;GO:0009887//organ morphogenesis;GO:0010080//regulation of floral meristem growth;GO:0010492//maintenance of shoot apical meristem identity;GO:0006351//transcription, DNA-dependent	-	-	--
Unigene5783_All	476	164.665	359.178	1.1252	Up	1.3063e-174	3.0834e-172	gi|2129582|pir||S71227	52.4	2e-06	extensin 1 - Arabidopsis thaliana >gi|1167961|gb|AAA85899.1| extensin [Arabidopsis thaliana]	--	--	--	--	sp|Q38913|EXTN1_ARATH	77.8	3e-15	Extensin-1 OS=Arabidopsis thaliana GN=EXT1 PE=2 SV=2	--	--	--	--	--	K12199	3e-09	59.3	gmx:100783739	vacuolar protein sorting-associated protein VTA1	GO:0009860//pollen tube growth	-	-	ko04144//Endocytosis
Unigene13019_All	1118	0.3956	25.2947	5.9986	Up	2.682e-174	6.3158e-172	gi|21311775|gb|AAM46847.1|AF498264_1	548.9	4e-155	steroleosin-B [Sesamum indicum]	gi|83778518|gb|AY841276.1|	129	6e-27	Coffea canephora STO-1 mRNA, complete cds	sp|P28643|FABG_CUPLA	72	6e-13	3-oxoacyl-[acyl-carrier-protein] reductase, chloroplastic OS=Cuphea lanceolata GN=CLKR27 PE=2 SV=1	all1418	123	7e-28	COG1028	Dehydrogenases with different specificities (related to short-chain alcohol dehydrogenases)	K11165	3e-15	80.9	rcu:RCOM_1077640	dehydrogenase/reductase SDR family member 7 [EC:1.1.-.-]	GO:0016114//terpenoid biosynthetic process;GO:0055114//oxidation-reduction process	GO:0070524//11-beta-hydroxysteroid dehydrogenase (NADP+) activity;GO:0000166//nucleotide binding	GO:0016023//cytoplasmic membrane-bounded vesicle;GO:0005576//extracellular region	--
CL12516.Contig2_All	3115	42.259	16.8846	-1.3236	Down	1.492e-173	3.5051e-171	gi|225470678|ref|XP_002269786.1|	316.2	0	PREDICTED: subtilisin-like protease [Vitis vinifera] >gi|296090288|emb|CBI40107.3| unnamed protein product [Vitis vinifera]	gi|225470677|ref|XM_002269750.1|	630	1e-177	PREDICTED: Vitis vinifera subtilisin-like protease (LOC100245233), mRNA	sp|O65351|SUBL_ARATH	261	5e-93	Subtilisin-like protease OS=Arabidopsis thaliana GN=ARA12 PE=1 SV=1	BH0831	104	8e-22	COG1404	Subtilisin-like serine proteases	--	--	--	--	--	GO:0006508//proteolysis;GO:0043086//negative regulation of catalytic activity;GO:0000023//maltose metabolic process;GO:0019252//starch biosynthetic process;GO:0007020//microtubule nucleation;GO:0019761//glucosinolate biosynthetic process;GO:0043085//positive regulation of catalytic activity;GO:0009736//cytokinin mediated signaling pathway	GO:0042802//identical protein binding;GO:0004252//serine-type endopeptidase activity	GO:0048196//plant extracellular matrix;GO:0005618//cell wall;GO:0016023//cytoplasmic membrane-bounded vesicle;GO:0005576//extracellular region;GO:0016020//membrane	--
Unigene15673_All	1015	37.6959	106.664	1.5006	Up	8.4291e-173	1.9755e-170	gi|225425136|ref|XP_002262750.1|	116.3	7e-25	PREDICTED: protein TIFY 9 [Vitis vinifera] >gi|296088737|emb|CBI38187.3| unnamed protein product [Vitis vinifera]	--	--	--	--	sp|Q93ZM9|TIF9_ARATH	101	8e-22	Protein TIFY 9 OS=Arabidopsis thaliana GN=TIFY9 PE=1 SV=1	--	--	--	--	--	K13464	7e-26	116	vvi:100262641	jasmonate ZIM domain-containing protein	GO:0009611//response to wounding;GO:0009620//response to fungus;GO:0007275//multicellular organismal development;GO:0010112//regulation of systemic acquired resistance;GO:2000022//regulation of jasmonic acid mediated signaling pathway;GO:0009751//response to salicylic acid stimulus;GO:0009628//response to abiotic stimulus;GO:0009733//response to auxin stimulus	GO:0042803//protein homodimerization activity	GO:0005634//nucleus	ko04075//Plant hormone signal transduction;ko04626//Plant-pathogen interaction
CL6074.Contig1_All	1231	0.2515	22.2131	6.4647	Up	1.012e-172	2.3661e-170	gi|334184295|ref|NP_001189549.1|	72.8	1e-11	late embryogenesis abundant domain-containing protein [Arabidopsis thaliana] >gi|330251665|gb|AEC06759.1| late embryogenesis abundant domain-containing protein [Arabidopsis thaliana]	--	--	--	--	sp|P20075|LEAD8_DAUCA	118	6e-27	Embryonic protein DC-8 OS=Daucus carota PE=3 SV=1	STM0747	68.2	3e-11	COG3064	Membrane protein involved in colicin uptake	K14306	4e-07	54.3	ppp:PHYPADRAFT_166175	nuclear pore complex protein Nup62	-	-	-	ko03040//Spliceosome;ko03013//RNA transport
Unigene22879_All	1708	5.8787	32.4884	2.4664	Up	4.1696e-172	9.7263e-170	gi|15240313|ref|NP_198006.1|	865.1	0	sugar transport protein 13 [Arabidopsis thaliana] >gi|85701281|sp|Q94AZ2.2|STP13_ARATH RecName: Full=Sugar transport protein 13; AltName: Full=Hexose transporter 13; AltName: Full=Multicopy suppressor of snf4 deficiency protein 1 >gi|3319354|gb|AAC26243.1| contains similarity to sugar transporters (Pfam: sugar_tr.hmm, score: 395.39) [Arabidopsis thaliana] >gi|15450649|gb|AAK96596.1| AT5g26340/F9D…	gi|357480830|ref|XM_003610653.1|	190	3e-45	Medicago truncatula Hexose transporter (MTR_5g006070) mRNA, complete cds	sp|Q94AZ2|STP13_ARATH	865	0	Sugar transport protein 13 OS=Arabidopsis thaliana GN=STP13 PE=1 SV=2	L140856	212	1e-54	COG0477	Permeases of the major facilitator superfamily	K08150	3e-55	214	aly:ARALYDRAFT_322009	MFS transporter, SP family, solute carrier family 2 (myo-inositol transporter), member 13	GO:0043090//amino acid import;GO:0055085//transmembrane transport;GO:0008643//carbohydrate transport;GO:0055114//oxidation-reduction process	GO:0032440//2-alkenal reductase [NAD(P)] activity;GO:0005358//high-affinity hydrogen:glucose symporter activity	GO:0005737//cytoplasm;GO:0009506//plasmodesma;GO:0005886//plasma membrane;GO:0016021//integral to membrane	--
CL11382.Contig1_All	1819	1.2402	19.2437	3.9557	Up	1.5774e-171	3.6622e-169	gi|171906300|gb|ACB56939.1|	999.2	0	mannitol transporter [Artemisia annua]	gi|171906299|gb|EU564818.1|	2825	0	Artemisia annua mannitol transporter mRNA, complete cds	sp|Q8VZ80|PLT5_ARATH	709	0	Polyol transporter 5 OS=Arabidopsis thaliana GN=PLT5 PE=1 SV=2	Cgl0181	231	3e-60	COG0477	Permeases of the major facilitator superfamily	K08150	1e-67	256	vvi:100268023	MFS transporter, SP family, solute carrier family 2 (myo-inositol transporter), member 13	GO:0015798//myo-inositol transport;GO:0015797//mannitol transport;GO:0015795//sorbitol transport;GO:0015753//D-xylose transport;GO:0015757//galactose transport;GO:0055085//transmembrane transport;GO:0015752//D-ribose transport;GO:0015758//glucose transport;GO:0015793//glycerol transport;GO:0055114//oxidation-reduction process	GO:0005355//glucose transmembrane transporter activity;GO:0015148//D-xylose transmembrane transporter activity;GO:0015575//mannitol transmembrane transporter activity;GO:0005354//galactose transmembrane transporter activity;GO:0015168//glycerol transmembrane transporter activity;GO:0005351//sugar:hydrogen symporter activity;GO:0032440//2-alkenal reductase [NAD(P)] activity;GO:0005365//myo-inosito…	GO:0005886//plasma membrane;GO:0090406//pollen tube;GO:0016021//integral to membrane	--
CL8315.Contig1_All	1530	0.636	19.735	4.9556	Up	5.389e-171	1.2482e-168	gi|359495213|ref|XP_002274811.2|	298.1	2e-79	PREDICTED: uncharacterized protein LOC100256187 [Vitis vinifera]	--	--	--	--	sp|O49816|LEA1_CICAR	53.9	2e-07	Late embryogenesis abundant protein 1 OS=Cicer arietinum PE=2 SV=1	NMB0045	51.6	4e-06	COG0552	Signal recognition particle GTPase	--	--	--	--	--	-	-	-	--
CL1049.Contig2_All	528	12.231	88.3103	2.852	Up	5.7069e-170	1.3188e-167	--	--	--	--	--	--	--	--	--	--	--	--	--	--	--	--	--	--	--	--	--	--	-	-	-	--
Unigene4225_All	1703	2.2597	23.1957	3.3597	Up	4.5427e-169	1.0473e-166	gi|225458281|ref|XP_002281422.1|	756.1	0	PREDICTED: cytosolic purine 5&apos;-nucleotidase [Vitis vinifera] >gi|302142495|emb|CBI19698.3| unnamed protein product [Vitis vinifera]	gi|225312651|dbj|AK319994.1|	139	1e-29	Solanum lycopersicum cDNA, clone: LEFL1004AA11, HTC in leaf	--	--	--	--	--	--	--	--	--	--	--	--	--	--	-	GO:0046872//metal ion binding;GO:0008253//5'-nucleotidase activity	GO:0009507//chloroplast	--
CL10874.Contig1_All	952	101.615	205.271	1.0144	Up	1.2564e-168	2.8899e-166	gi|27526460|emb|CAC80712.1|	182.6	7e-45	putative dehydrin [Helianthus petiolaris]	gi|193161438|gb|EU791890.1|	87.7	2e-14	Cichorium intybus dehydrin 2 (DHN2) mRNA, complete cds	sp|P46525|CS120_WHEAT	111	5e-25	Cold-shock protein CS120 OS=Triticum aestivum GN=CS120 PE=2 SV=2	XF0818	64.7	2e-10	COG2730	Endoglucanase	K14411	5e-09	60.1	osa:4348867	RNA-binding protein Musashi	-	-	-	ko03040//Spliceosome;ko03015//mRNA surveillance pathway
Unigene24169_All	1165	71.7217	21.1014	-1.7651	Down	2.5348e-168	5.8167e-166	gi|12711287|emb|CAC28528.1|	193.4	5e-48	GATA-1 zinc finger protein [Nicotiana tabacum]	gi|403305|emb|X73111.1|	77.8	2e-11	Nicotiana tabacum mRNA for GATA-1 zinc finger protein (Ntl1-Nt7 gene)	sp|Q6DBP8|GAT11_ARATH	164	1e-40	GATA transcription factor 11 OS=Arabidopsis thaliana GN=GATA11 PE=2 SV=1	YMR136w	58.2	3e-08	COG5641	GATA Zn-finger-containing transcription factor	--	--	--	--	--	-	-	-	--
CL6567.Contig1_All	1788	6.5063	32.5542	2.3229	Up	3.8389e-168	8.7687e-166	gi|86155943|gb|ABC86709.1|	482.6	8e-135	putative WRKY1a transcription factor [Coffea arabica]	gi|187944178|gb|EU526034.1|	129	1e-26	Medicago truncatula WRKY transcription factor WRKY100630 mRNA, complete cds	sp|Q9C519|WRKY6_ARATH	405	3e-113	WRKY transcription factor 6 OS=Arabidopsis thaliana GN=WRKY6 PE=1 SV=1	--	--	--	--	--	K13424	9e-25	113	pop:POPTR_577093	WRKY transcription factor 33	GO:0035556//intracellular signal transduction;GO:0043090//amino acid import;GO:0002679//respiratory burst involved in defense response;GO:0010200//response to chitin;GO:0010583//response to cyclopentenone;GO:0045892//negative regulation of transcription, DNA-dependent;GO:0009407//toxin catabolic process;GO:0016036//cellular response to phosphate starvation;GO:0080169//cellular response to boron-c…	GO:0044212//transcription regulatory region DNA binding;GO:0005515//protein binding;GO:0003700//sequence-specific DNA binding transcription factor activity	-	ko04626//Plant-pathogen interaction
Unigene6577_All	1140	0.2716	23.3221	6.4241	Up	1.1569e-167	2.6365e-165	gi|300669658|sp|A7QEU4.2|PER5_VITVI	464.5	1e-129	RecName: Full=Peroxidase 5; Flags: Precursor	gi|359490768|ref|XM_003634116.1|	89.7	6e-15	PREDICTED: Vitis vinifera peroxidase 5-like, transcript variant 1 (LOC100854291), mRNA	sp|A7QEU4|PER5_VITVI	464	4e-131	Peroxidase 5 OS=Vitis vinifera GN=GSVIVT00037159001 PE=1 SV=2	--	--	--	--	--	K00430	5e-76	283	aly:ARALYDRAFT_470523	peroxidase [EC:1.11.1.7]	GO:0006979//response to oxidative stress;GO:0055114//oxidation-reduction process	GO:0046872//metal ion binding;GO:0020037//heme binding;GO:0004601//peroxidase activity	GO:0016023//cytoplasmic membrane-bounded vesicle	ko01110//Biosynthesis of secondary metabolites;ko00940//Phenylpropanoid biosynthesis;ko01100//Metabolic pathways;ko00360//Phenylalanine metabolism
Unigene1472_All	1383	0.9595	22.4122	4.5459	Up	4.3969e-167	9.9969e-165	gi|224066523|ref|XP_002302122.1|	634.8	0	predicted protein [Populus trichocarpa] >gi|222843848|gb|EEE81395.1| predicted protein [Populus trichocarpa]	gi|225436981|ref|XM_002272163.1|	61.9	2e-06	PREDICTED: Vitis vinifera basic 7S globulin 2-like (LOC100242575), partial mRNA	sp|P13917|7SB1_SOYBN	294	7e-80	Basic 7S globulin OS=Glycine max GN=BG PE=1 SV=2	--	--	--	--	--	K00924	2e-07	55.8	ath:AT5G22850	[EC:2.7.1.-]	GO:0006508//proteolysis	GO:0004190//aspartic-type endopeptidase activity	-	--
CL5639.Contig9_All	773	114.273	236.328	1.0483	Up	2.0756e-166	4.6976e-164	gi|297824291|ref|XP_002880028.1|	159.8	3e-38	expressed protein [Arabidopsis lyrata subsp. lyrata] >gi|297325867|gb|EFH56287.1| expressed protein [Arabidopsis lyrata subsp. lyrata]	gi|24745585|dbj|AB061241.1|	85.7	6e-14	Solanum tuberosum mRNA for extensin, partial cds	sp|P06599|EXTN_DAUCA	241	3e-64	Extensin OS=Daucus carota PE=2 SV=1	XF0818	86.3	5e-17	COG2730	Endoglucanase	K01115	4e-35	146	vcn:VOLCADRAFT_99471	phospholipase D [EC:3.1.4.4]	GO:0009664//plant-type cell wall organization	GO:0005199//structural constituent of cell wall	-	ko01100//Metabolic pathways;ko00565//Ether lipid metabolism;ko00564//Glycerophospholipid metabolism;ko04144//Endocytosis
CL12214.Contig1_All	1214	9.619	47.6162	2.3075	Up	1.1551e-165	2.6084e-163	gi|224070967|ref|XP_002303308.1|	100.1	6e-20	predicted protein [Populus trichocarpa] >gi|222840740|gb|EEE78287.1| predicted protein [Populus trichocarpa]	gi|256538308|gb|GQ374243.1|	117	3e-23	Cucumis sativus pleiotropic drug resistance protein (PDR8) mRNA, complete cds	sp|Q9XIE2|AB36G_ARATH	591	2e-169	ABC transporter G family member 36 OS=Arabidopsis thaliana GN=ABCG36 PE=1 SV=1	YDR406w_2	84.3	4e-16	COG0842	ABC-type multidrug transport system, permease component	K05681	3e-15	81.3	cme:CMS467C	ATP-binding cassette, subfamily G (WHITE), member 2	GO:0071366//cellular response to indolebutyric acid stimulus;GO:0031348//negative regulation of defense response;GO:0070574//cadmium ion transmembrane transport;GO:0042344//indole glucosinolate catabolic process;GO:0052544//defense response by callose deposition in cell wall;GO:0042742//defense response to bacterium;GO:0009817//defense response to fungus, incompatible interaction;GO:0009737//resp…	GO:0015086//cadmium ion transmembrane transporter activity;GO:0015416//organic phosphonate transmembrane-transporting ATPase activity;GO:0005524//ATP binding	GO:0009941//chloroplast envelope;GO:0005886//plasma membrane;GO:0005739//mitochondrion	ko01110//Biosynthesis of secondary metabolites;ko01100//Metabolic pathways;ko02010//ABC transporters;ko00950//Isoquinoline alkaloid biosynthesis;ko00350//Tyrosine metabolism;ko03040//Spliceosome
CL12717.Contig1_All	2024	15.4946	46.735	1.5927	Up	7.1028e-165	1.5966e-162	gi|321531548|gb|ADW94614.1|	720.3	0	sucrose transporter 1 [Populus trichocarpa]	gi|390627115|gb|JN255789.1|	103	7e-19	Medicago truncatula SUT1-1 mRNA, complete cds	sp|Q03411|SUT_SPIOL	679	0	Sucrose transport protein OS=Spinacia oleracea PE=2 SV=1	NMA2100	82.8	2e-15	COG0477	Permeases of the major facilitator superfamily	K15378	0	718	rcu:RCOM_0686970	solute carrier family 45, member 1/2/4	GO:0015770//sucrose transport;GO:0055085//transmembrane transport	GO:0008515//sucrose transmembrane transporter activity	GO:0005887//integral to plasma membrane	--
CL3417.Contig2_All	2331	27.6479	62.9714	1.1875	Up	1.4615e-163	3.263e-161	gi|225456647|ref|XP_002270812.1|	777.3	0	PREDICTED: probable peptide/nitrate transporter At5g62680 [Vitis vinifera]	gi|188570376|gb|EU674777.1|	168	2e-38	Helianthus annuus isolate AnnNV1_1 proton-dependent oligopeptide transport-like protein gene, partial cds	sp|Q944G5|PTR44_ARATH	677	0	Probable peptide/nitrate transporter At3g47960 OS=Arabidopsis thaliana GN=At3g47960 PE=1 SV=3	ECU11g1050	72.4	3e-12	COG3104	Dipeptide/tripeptide permease	K14638	2e-107	388	smo:SELMODRAFT_448814	solute carrier family 15 (peptide/histidine transporter), member 3/4	-	-	GO:0016020//membrane	--
Unigene26309_All	520	266.077	113.306	-1.2316	Down	3.5371e-163	7.8792e-161	gi|147860153|emb|CAN78729.1|	84	1e-15	hypothetical protein VITISV_020013 [Vitis vinifera]	--	--	--	--	sp|Q29PU4|CLE12_ARATH	72.4	1e-13	CLAVATA3/ESR (CLE)-related protein 12 OS=Arabidopsis thaliana GN=CLE12 PE=2 SV=1	--	--	--	--	--	--	--	--	--	--	-	-	GO:0048046//apoplast	--
Unigene1174_All	1571	56.7622	18.1427	-1.6455	Down	9.4884e-163	2.1089e-160	gi|225454014|ref|XP_002280967.1|	727.6	0	PREDICTED: UDP-glucuronate 4-epimerase 3-like [Vitis vinifera]	gi|357469706|ref|XM_003605090.1|	394	1e-106	Medicago truncatula UDP-glucuronate 4-epimerase (MTR_4g024600) mRNA, complete cds	sp|O81312|GAE3_ARATH	723	0	UDP-glucuronate 4-epimerase 3 OS=Arabidopsis thaliana GN=GAE3 PE=2 SV=1	BH3709	304	3e-82	COG0451	Nucleoside-diphosphate-sugar epimerases	K08679	0	727	vvi:100247175	UDP-glucuronate 4-epimerase [EC:5.1.3.6]	GO:0005975//carbohydrate metabolic process;GO:0009225//nucleotide-sugar metabolic process	GO:0050662//coenzyme binding;GO:0050378//UDP-glucuronate 4-epimerase activity;GO:0000166//nucleotide binding	GO:0005794//Golgi apparatus;GO:0016020//membrane	ko01100//Metabolic pathways;ko00500//Starch and sucrose metabolism;ko00520//Amino sugar and nucleotide sugar metabolism
CL15399.Contig1_All	1118	2.7695	32.3454	3.5459	Up	2.2351e-162	4.9566e-160	gi|46403211|gb|AAS92625.1|	503.4	2e-141	coniferylalcohol 5-hydroxylase [Centaurium erythraea]	gi|46403210|gb|AY596978.1|	99.6	6e-18	Centaurium erythraea coniferylalcohol 5-hydroxylase mRNA, complete cds	sp|Q42600|C84A1_ARATH	471	3e-133	Cytochrome P450 84A1 OS=Arabidopsis thaliana GN=CYP84A1 PE=2 SV=1	BH0579	108	1e-23	COG2124	Cytochrome P450	K09755	5e-142	502	pop:POPTR_836596	ferulate-5-hydroxylase [EC:1.14.-.-]	GO:0010224//response to UV-B;GO:0055114//oxidation-reduction process	GO:0046424//ferulate 5-hydroxylase activity;GO:0009055//electron carrier activity;GO:0005506//iron ion binding;GO:0020037//heme binding;GO:0016705//oxidoreductase activity, acting on paired donors, with incorporation or reduction of molecular oxygen	GO:0005783//endoplasmic reticulum	ko01110//Biosynthesis of secondary metabolites;ko00940//Phenylpropanoid biosynthesis;ko01100//Metabolic pathways
CL7034.Contig5_All	1659	94.8646	43.3267	-1.1306	Down	5.3991e-162	1.1946e-159	gi|48093459|gb|AAT40106.1|	912.9	0	putative UDP-glucose dehydrogenase 2 [Nicotiana tabacum]	gi|225321178|dbj|AK325389.1|	690	0	Solanum lycopersicum cDNA, clone: LEFL1095DG12, HTC in leaf	sp|Q96558|UGDH_SOYBN	890	0	UDP-glucose 6-dehydrogenase OS=Glycine max PE=2 SV=1	SMc02641	271	2e-72	COG1004	Predicted UDP-glucose 6-dehydrogenase	K00012	0	901	vvi:100264653	UDPglucose 6-dehydrogenase [EC:1.1.1.22]	GO:0055114//oxidation-reduction process;GO:0042732//D-xylose metabolic process;GO:0052546//cell wall pectin metabolic process;GO:0006065//UDP-glucuronate biosynthetic process	GO:0003979//UDP-glucose 6-dehydrogenase activity;GO:0051287//NAD binding	GO:0005829//cytosol;GO:0005618//cell wall;GO:0005634//nucleus	ko01110//Biosynthesis of secondary metabolites;ko01100//Metabolic pathways;ko00040//Pentose and glucuronate interconversions;ko00053//Ascorbate and aldarate metabolism;ko00500//Starch and sucrose metabolism;ko00520//Amino sugar and nucleotide sugar metabolism
Unigene16581_All	789	54.0436	6.9427	-2.9606	Down	2.4405e-161	5.3638e-159	gi|225429512|ref|XP_002278652.1|	159.1	6e-38	PREDICTED: glutaredoxin-C6 [Vitis vinifera] >gi|147866668|emb|CAN83675.1| hypothetical protein VITISV_003840 [Vitis vinifera]	--	--	--	--	sp|Q8L9S3|GRXC6_ARATH	121	5e-28	Glutaredoxin-C6 OS=Arabidopsis thaliana GN=GRXC6 PE=2 SV=2	--	--	--	--	--	K03676	6e-12	69.3	rcu:RCOM_1095750	glutaredoxin 3	GO:0048653//anther development	-	GO:0005737//cytoplasm	--
CL15530.Contig1_All	271	281.229	602.615	1.0995	Up	7.6587e-161	1.6758e-158	gi|168237|gb|AAA33375.1|	57.8	5e-08	hydroxyproline-rich protein [Helianthus annuus] >gi|445130|prf||1908433A Hyp-rich glycoprotein	gi|168236|gb|M76546.1|HNNHPRG	61.9	3e-07	Helianthus annuus hydroxyproline-rich protein gene, complete cds	sp|Q38913|EXTN1_ARATH	122	6e-29	Extensin-1 OS=Arabidopsis thaliana GN=EXT1 PE=2 SV=2	PA0197	52.4	2e-07	COG0810	Periplasmic protein TonB, links inner and outer membranes	K01115	4e-15	77.8	vcn:VOLCADRAFT_99471	phospholipase D [EC:3.1.4.4]	GO:0009753//response to jasmonic acid stimulus;GO:0009611//response to wounding;GO:0009751//response to salicylic acid stimulus;GO:0009737//response to abscisic acid stimulus;GO:0006865//amino acid transport	GO:0005199//structural constituent of cell wall	-	ko01100//Metabolic pathways;ko00565//Ether lipid metabolism;ko00564//Glycerophospholipid metabolism;ko04144//Endocytosis
CL292.Contig5_All	1887	1.5471	18.7154	3.5966	Up	1.6011e-160	3.4957e-158	gi|356514078|ref|XP_003525734.1|	632.9	5e-180	PREDICTED: protein HOTHEAD-like [Glycine max]	gi|356577912|ref|XM_003557018.1|	63.9	5e-07	PREDICTED: Glycine max protein HOTHEAD-like (LOC100801727), mRNA	sp|Q9S746|HTH_ARATH	492	3e-139	Protein HOTHEAD OS=Arabidopsis thaliana GN=HTH PE=1 SV=1	AGc1517	111	5e-24	COG2303	Choline dehydrogenase and related flavoproteins	K15403	5e-141	499	gmx:100818122	fatty acid omega-hydroxy dehydrogenase [EC:1.1.-.-]	-	GO:0016832//aldehyde-lyase activity	GO:0016023//cytoplasmic membrane-bounded vesicle	ko00073//Cutin, suberine and wax biosynthesis
CL3947.Contig1_All	389	75.3891	231.26	1.6171	Up	2.4324e-160	5.2991e-158	gi|1165322|gb|AAB53156.1|	52.4	2e-06	extensin [Glycine max] >gi|187949281|gb|ACD43083.1| extensin [Glycine max]	--	--	--	--	sp|Q9LUI1|LRX6_ARATH	65.9	7e-12	Leucine-rich repeat extensin-like protein 6 OS=Arabidopsis thaliana GN=LRX6 PE=2 SV=1	Rv1078	54.7	4e-08	COG1714	Predicted membrane protein/domain	K12890	3e-10	61.6	cre:CHLREDRAFT_195849	splicing factor, arginine/serine-rich 1/9	-	-	-	ko03040//Spliceosome
Unigene11631_All	752	1.3529	38.198	4.8194	Up	2.582e-160	5.6124e-158	gi|259479222|dbj|BAI40146.1|	228.8	5e-59	glutathione S-transferase 1 [Diospyros kaki]	--	--	--	--	sp|Q9FUS8|GSTUH_ARATH	182	1e-46	Glutathione S-transferase U17 OS=Arabidopsis thaliana GN=GSTU17 PE=2 SV=1	NMB1953	64.3	2e-10	COG0625	Glutathione S-transferase	K00799	8e-52	201	rcu:RCOM_0699100	glutathione S-transferase [EC:2.5.1.18]	GO:0050896//response to stimulus	GO:0003824//catalytic activity	-	ko00480//Glutathione metabolism
CL6008.Contig5_All	1532	2.4542	24.622	3.3266	Up	4.2858e-160	9.2958e-158	gi|405779439|gb|AFS18600.1|	206.5	9e-52	dehydroascorbate reductase, partial [Populus tomentosa]	gi|50058091|dbj|AB158512.1|	60	7e-06	Zinnia elegans ZeDHAR mRNA for dehydroascorbate reductase, complete cds	sp|Q9FRL8|DHAR2_ARATH	187	1e-47	Glutathione S-transferase DHAR2 OS=Arabidopsis thaliana GN=DHAR2 PE=1 SV=1	SPAC637.10c	61.2	5e-09	COG5148	26S proteasome regulatory complex, subunit RPN10/PSMD4	K01873	3e-37	154	aly:ARALYDRAFT_326110	valyl-tRNA synthetase [EC:6.1.1.9]	GO:0042221//response to chemical stimulus	-	GO:0043231//intracellular membrane-bounded organelle;GO:0044444//cytoplasmic part	ko03050//Proteasome;ko00970//Aminoacyl-tRNA biosynthesis
Unigene31458_All	790	33.3706	106.77	1.6779	Up	1.5712e-158	3.3856e-156	gi|356529221|ref|XP_003533194.1|	100.9	2e-20	PREDICTED: uncharacterized protein LOC547559 [Glycine max]	gi|123706400|emb|AM466181.1|	73.8	2e-10	Vitis vinifera contig VV78X065033.6, whole genome shotgun sequence	sp|Q04980|LTI65_ARATH	83.6	1e-16	Low-temperature-induced 65 kDa protein OS=Arabidopsis thaliana GN=LTI65 PE=2 SV=2	--	--	--	--	--	K03138	9e-06	48.9	gmx:100813730	transcription initiation factor TFIIF subunit alpha	GO:0050896//response to stimulus	-	-	ko03022//Basal transcription factors
Unigene20161_All	782	217.148	103.933	-1.063	Down	3.2045e-158	6.89e-156	gi|224112397|ref|XP_002316174.1|	233.8	1e-60	predicted protein [Populus trichocarpa] >gi|222865214|gb|EEF02345.1| predicted protein [Populus trichocarpa]	gi|356561318|ref|XM_003548882.1|	93.7	2e-16	PREDICTED: Glycine max uncharacterized protein LOC100305576 (LOC100305576), mRNA	sp|Q94CD1|HHT1_ARATH	80.9	8e-16	Omega-hydroxypalmitate O-feruloyl transferase OS=Arabidopsis thaliana GN=HHT1 PE=1 SV=1	--	--	--	--	--	K15400	2e-15	80.9	ath:AT5G41040	omega-hydroxypalmitate O-feruloyl transferase [EC:2.3.1.188]	-	GO:0047672	GO:0005737//cytoplasm	ko00073//Cutin, suberine and wax biosynthesis
Unigene26088_All	1846	0.9585	16.8634	4.137	Up	9.5279e-158	2.0353e-155	gi|13624778|emb|CAC36896.1|	745.7	0	germacrene A synthase [Solidago canadensis]	gi|13624777|emb|AJ304452.1|	291	1e-75	Solidago canadensis mRNA for germacrene A synthase (1 gene)	sp|Q8SA63|CARS_ARTAN	709	0	Beta-caryophyllene synthase OS=Artemisia annua GN=QHS1 PE=1 SV=1	--	--	--	--	--	K14181	5e-137	486	vvi:100256880	valencene synthase [EC:4.2.3.73]	-	-	-	ko01110//Biosynthesis of secondary metabolites;ko01100//Metabolic pathways;ko00904//Diterpenoid biosynthesis;ko00909//Sesquiterpenoid and triterpenoid biosynthesis
Unigene14828_All	1741	1.5498	19.6198	3.6622	Up	1.202e-157	2.5621e-155	gi|18875454|gb|AAK11588.2|	1167.9	0	cellulose synthase CesA-1 [Zinnia violacea]	gi|18875453|gb|AF323039.2|	1840	0	Zinnia elegans cellulose synthase CesA-1 mRNA, complete cds	sp|Q5JN63|CESA4_ORYSJ	1049	0	Cellulose synthase A catalytic subunit 4 [UDP-forming] OS=Oryza sativa subsp. japonica GN=CESA4 PE=2 SV=1	alr3757	80.5	9e-15	COG1215	Glycosyltransferases, probably involved in cell wall biogenesis	K10999	0	1088	vvi:100261696	cellulose synthase A [EC:2.4.1.12]	GO:0030244//cellulose biosynthetic process;GO:0007047//cellular cell wall organization	GO:0016760//cellulose synthase (UDP-forming) activity	GO:0016021//integral to membrane	--
Unigene32875_All	3072	22.1164	48.8258	1.1425	Up	3.2863e-157	6.9898e-155	gi|255562498|ref|XP_002522255.1|	1355.9	0	trehalose-6-phosphate synthase, putative [Ricinus communis] >gi|223538508|gb|EEF40113.1| trehalose-6-phosphate synthase, putative [Ricinus communis]	gi|225443731|ref|XM_002268138.1|	276	1e-70	PREDICTED: Vitis vinifera probable alpha,alpha-trehalose-phosphate synthase [UDP-forming] 7-like (LOC100265140), mRNA	sp|Q9LMI0|TPS7_ARATH	1246	0	Probable alpha,alpha-trehalose-phosphate synthase [UDP-forming] 7 OS=Arabidopsis thaliana GN=TPS7 PE=1 SV=1	YBR126c	345	3e-94	COG0380	Trehalose-6-phosphate synthase	K16055	0	1355	rcu:RCOM_1251280	trehalose 6-phosphate synthase/phosphatase [EC:2.4.1.15 3.1.3.12]	GO:0005992//trehalose biosynthetic process;GO:0006007//glucose catabolic process	GO:0003825//alpha,alpha-trehalose-phosphate synthase (UDP-forming) activity;GO:0004805//trehalose-phosphatase activity	GO:0005634//nucleus;GO:0005829//cytosol	ko00500//Starch and sucrose metabolism
CL3228.Contig2_All	2016	38.5062	11.2883	-1.7703	Down	3.7319e-157	7.9206e-155	gi|356553763|ref|XP_003545222.1|	451.1	2e-125	PREDICTED: peptide-N4-(N-acetyl-beta-glucosaminyl)asparagine amidase A-like [Glycine max]	--	--	--	--	sp|P81898|PNAA_PRUDU	309	3e-84	Peptide-N4-(N-acetyl-beta-glucosaminyl)asparagine amidase A OS=Prunus dulcis PE=1 SV=2	--	--	--	--	--	--	--	--	--	--	-	-	GO:0005773//vacuole	--
CL6271.Contig1_All	639	11.214	71.9943	2.6826	Up	3.8897e-157	8.2378e-155	gi|27529852|dbj|BAC53941.1|	234.6	8e-61	H2A histone [Nicotiana tabacum]	gi|25989346|gb|AY063460.1|	228	5e-57	Helianthus tuberosus cyclin D1 (CycD1;1) mRNA, complete cds	sp|P25469|H2A1_SOLLC	231	2e-61	Histone H2A.1 OS=Solanum lycopersicum PE=2 SV=1	YDR225w	169	3e-42	COG5262	Histone H2A	K11251	7e-60	228	rcu:RCOM_1433070	histone H2A	GO:0009651//response to salt stress;GO:0006816//calcium ion transport;GO:0007030//Golgi organization;GO:0006334//nucleosome assembly	GO:0003677//DNA binding	GO:0000786//nucleosome;GO:0005730//nucleolus	--
Unigene5240_All	2164	24.4262	58.7347	1.2658	Up	1.051e-156	2.2211e-154	gi|225461168|ref|XP_002282942.1|	709.5	0	PREDICTED: chitin-inducible gibberellin-responsive protein 1-like [Vitis vinifera]	gi|215398157|gb|EU878027.1|	204	3e-49	Capsicum annuum scarecrow-like protein (SCL1) mRNA, complete cds	sp|Q69VG1|CIGR1_ORYSJ	598	5e-171	Chitin-inducible gibberellin-responsive protein 1 OS=Oryza sativa subsp. japonica GN=CIGR1 PE=2 SV=1	--	--	--	--	--	K14494	2e-62	239	pop:POPTR_645273	DELLA protein	GO:0006355//regulation of transcription, DNA-dependent	-	-	ko04075//Plant hormone signal transduction
Unigene5721_All	1086	70.7888	20.668	-1.7761	Down	2.3315e-156	4.9166e-154	gi|317106672|dbj|BAJ53175.1|	550.1	2e-155	JHL18I08.9 [Jatropha curcas]	gi|356518385|ref|XM_003527812.1|	172	5e-40	PREDICTED: Glycine max auxin-induced protein 5NG4-like (LOC100786714), mRNA	sp|Q6J163|5NG4_PINTA	439	2e-123	Auxin-induced protein 5NG4 OS=Pinus taeda PE=2 SV=1	BH0390	60.5	5e-09	COG0697	Permeases of the drug/metabolite transporter (DMT) superfamily	--	--	--	--	--	GO:0009750//response to fructose stimulus;GO:0006833//water transport;GO:0009825//multidimensional cell growth;GO:0010075//regulation of meristem growth;GO:0009651//response to salt stress;GO:0007389//pattern specification process;GO:0043481//anthocyanin accumulation in tissues in response to UV light;GO:0048767//root hair elongation;GO:0009834//secondary cell wall biogenesis;GO:0008361//regulati…	-	GO:0009705//plant-type vacuole membrane;GO:0005886//plasma membrane	--
CL10405.Contig1_All	413	15.1013	105.568	2.8054	Up	2.4714e-156	5.2006e-154	--	--	--	--	--	--	--	--	--	--	--	--	--	--	--	--	--	--	--	--	--	--	-	-	-	--
Unigene1107_All	1436	107.225	49.3727	-1.1188	Down	6.4523e-156	1.3549e-153	gi|34811736|gb|AAQ82701.1|	420.2	3e-116	potyviral capsid protein interacting protein 1 [Nicotiana tabacum]	gi|34811739|gb|AY319650.1|	75.8	1e-10	Nicotiana tabacum potyviral capsid protein interacting protein 2b (CPIP2b) mRNA, complete cds	sp|P43644|DNJH_ATRNU	186	3e-47	DnaJ protein homolog ANJ1 OS=Atriplex nummularia PE=2 SV=1	SPBC1734.11	159	1e-38	COG0484	DnaJ-class molecular chaperone with C-terminal Zn finger domain	K09510	2e-107	387	vvi:100246709	DnaJ homolog subfamily B member 4	GO:0006457//protein folding	GO:0005515//protein binding	GO:0005737//cytoplasm	--
CL3195.Contig10_All	667	56.3023	153.501	1.447	Up	5.4747e-155	1.1472e-152	gi|326512852|dbj|BAK03333.1|	209.9	2e-53	predicted protein [Hordeum vulgare subsp. vulgare]	gi|357454042|ref|XM_003597254.1|	254	1e-64	Medicago truncatula Histone H4 (MTR_2g096100) mRNA, complete cds	sp|P0CG89|H4_SOYBN	206	1e-53	Histone H4 OS=Glycine max PE=3 SV=1	SPBC1105.12	194	1e-49	COG2036	Histones H3 and H4	K11254	3e-53	206	mtr:MTR_2g096100	histone H4	GO:0009414//response to water deprivation;GO:0006334//nucleosome assembly	GO:0003677//DNA binding;GO:0005515//protein binding	GO:0005829//cytosol;GO:0000786//nucleosome;GO:0005739//mitochondrion;GO:0005730//nucleolus;GO:0009506//plasmodesma;GO:0005774//vacuolar membrane;GO:0009579//thylakoid;GO:0009507//chloroplast;GO:0005794//Golgi apparatus;GO:0005886//plasma membrane	--
CL14481.Contig1_All	1006	57.5115	12.661	-2.1835	Down	9.9273e-155	2.0714e-152	gi|225457339|ref|XP_002284698.1|	297	2e-79	PREDICTED: uncharacterized protein LOC100260477 [Vitis vinifera]	--	--	--	--	--	--	--	--	--	--	--	--	--	--	--	--	--	--	-	-	-	--
CL7159.Contig3_All	2456	57.6684	25.5857	-1.1724	Down	1.3053e-154	2.7179e-152	gi|365222860|gb|AEW69782.1|	1002.7	0	Hop-interacting protein THI007 [Solanum lycopersicum]	gi|225426233|ref|XM_002263557.1|	811	0	PREDICTED: Vitis vinifera nephrocystin-3-like (LOC100246244), mRNA	--	--	--	--	MA0188	115	3e-25	COG0457	FOG: TPR repeat	K09667	1e-07	57.4	sbi:SORBI_04g019560	polypeptide N-acetylglucosaminyltransferase [EC:2.4.1.-]	-	-	GO:0005634//nucleus;GO:0005886//plasma membrane;GO:0009536//plastid	ko00514//Other types of O-glycan biosynthesis
Unigene27686_All	1207	8.8686	44.2764	2.3198	Up	2.7995e-154	5.8169e-152	gi|224082496|ref|XP_002306716.1|	495.7	5e-139	predicted protein [Populus trichocarpa] >gi|222856165|gb|EEE93712.1| predicted protein [Populus trichocarpa]	gi|356534036|ref|XM_003535516.1|	81.8	1e-12	PREDICTED: Glycine max peroxidase 12-like (LOC100777390), partial mRNA	sp|Q96520|PER12_ARATH	416	1e-116	Peroxidase 12 OS=Arabidopsis thaliana GN=PER12 PE=1 SV=1	--	--	--	--	--	K00430	5e-140	495	pop:POPTR_714789	peroxidase [EC:1.11.1.7]	GO:0006979//response to oxidative stress;GO:0055114//oxidation-reduction process	GO:0046872//metal ion binding;GO:0020037//heme binding;GO:0004601//peroxidase activity	GO:0009505//plant-type cell wall;GO:0005773//vacuole;GO:0016020//membrane	ko01110//Biosynthesis of secondary metabolites;ko00940//Phenylpropanoid biosynthesis;ko01100//Metabolic pathways;ko00360//Phenylalanine metabolism
Unigene33179_All	958	2.0777	32.6805	3.9754	Up	3.7232e-154	7.7199e-152	gi|255555653|ref|XP_002518862.1|	312	8e-84	conserved hypothetical protein [Ricinus communis] >gi|223541849|gb|EEF43395.1| conserved hypothetical protein [Ricinus communis]	--	--	--	--	sp|Q6K4V2|SWET4_ORYSJ	281	5e-76	Bidirectional sugar transporter SWEET4 OS=Oryza sativa subsp. japonica GN=SWEET4 PE=2 SV=1	--	--	--	--	--	K15382	8e-85	311	rcu:RCOM_1312250	solute carrier family 50 (sugar transporter)	GO:0008643//carbohydrate transport	-	GO:0016021//integral to membrane;GO:0005886//plasma membrane	--
CL8270.Contig3_All	1089	2.1527	29.7307	3.7877	Up	1.3359e-153	2.7641e-151	gi|356552906|ref|XP_003544803.1|	459.5	3e-128	PREDICTED: uncharacterized protein LOC100791695 [Glycine max]	gi|3759183|dbj|AB018441.1|	121	2e-24	Nicotiana tabacum phi-1 mRNA, complete cds	--	--	--	--	--	--	--	--	--	--	--	--	--	--	GO:0009741//response to brassinosteroid stimulus	-	GO:0009505//plant-type cell wall	--
CL7831.Contig1_All	3571	14.542	34.9194	1.2638	Up	2.0898e-153	4.3151e-151	gi|224086600|ref|XP_002307915.1|	940.6	0	predicted protein [Populus trichocarpa] >gi|222853891|gb|EEE91438.1| predicted protein [Populus trichocarpa]	gi|356540951|ref|XM_003538900.1|	65.9	3e-07	PREDICTED: Glycine max uncharacterized protein LOC100801514 (LOC100801514), mRNA	sp|Q9LFE4|Y5673_ARATH	146	7e-35	WEB family protein At5g16730, chloroplastic OS=Arabidopsis thaliana GN=At5g16730 PE=1 SV=1	PAB2109	152	3e-36	COG1196	Chromosome segregation ATPases	K09291	4e-33	142	mtr:MTR_2g063480	nucleoprotein TPR	GO:0046686//response to cadmium ion;GO:0009737//response to abscisic acid stimulus	-	GO:0005737//cytoplasm;GO:0005886//plasma membrane	ko03013//RNA transport
CL3195.Contig6_All	252	30.8928	185.208	2.5838	Up	6.3162e-153	1.3015e-150	gi|326512852|dbj|BAK03333.1|	136.7	8e-32	predicted protein [Hordeum vulgare subsp. vulgare]	gi|330250293|gb|CP002685.1|	145	2e-32	Arabidopsis thaliana chromosome 2, complete sequence	sp|P0CG89|H4_SOYBN	132	3e-32	Histone H4 OS=Glycine max PE=3 SV=1	SPBC1105.12	126	8e-30	COG2036	Histones H3 and H4	K11254	9e-32	132	mtr:MTR_2g096100	histone H4	GO:0009414//response to water deprivation;GO:0006334//nucleosome assembly	GO:0003677//DNA binding;GO:0005515//protein binding	GO:0005829//cytosol;GO:0000786//nucleosome;GO:0005739//mitochondrion;GO:0005730//nucleolus;GO:0009506//plasmodesma;GO:0005774//vacuolar membrane;GO:0009579//thylakoid;GO:0009507//chloroplast;GO:0005794//Golgi apparatus;GO:0005886//plasma membrane	--
CL3108.Contig2_All	2009	30.8022	7.4261	-2.0524	Down	6.3414e-153	1.3039e-150	gi|225458016|ref|XP_002276739.1|	818.5	0	PREDICTED: endoglucanase 24 [Vitis vinifera] >gi|302142640|emb|CBI19843.3| unnamed protein product [Vitis vinifera]	gi|359492221|ref|XM_002276703.2|	172	9e-40	PREDICTED: Vitis vinifera endoglucanase 24-like (LOC100262603), mRNA	sp|Q9FXI9|GUN2_ARATH	747	0	Endoglucanase 2 OS=Arabidopsis thaliana GN=At1g19940 PE=2 SV=1	--	--	--	--	--	K01179	7e-111	399	osa:4347660	endoglucanase [EC:3.2.1.4]	GO:0048653//anther development;GO:0016126//sterol biosynthetic process;GO:0009825//multidimensional cell growth;GO:0009664//plant-type cell wall organization;GO:0010075//regulation of meristem growth;GO:0007389//pattern specification process;GO:0043481//anthocyanin accumulation in tissues in response to UV light;GO:0048767//root hair elongation;GO:0006084//acetyl-CoA metabolic process;GO:0005982/…	GO:0008810//cellulase activity	GO:0016023//cytoplasmic membrane-bounded vesicle;GO:0005576//extracellular region;GO:0005886//plasma membrane	ko01100//Metabolic pathways;ko00500//Starch and sucrose metabolism
Unigene7802_All	290	239.315	519.674	1.1187	Up	9.5661e-153	1.9629e-150	gi|168237|gb|AAA33375.1|	54.7	4e-07	hydroxyproline-rich protein [Helianthus annuus] >gi|445130|prf||1908433A Hyp-rich glycoprotein	--	--	--	--	sp|Q38913|EXTN1_ARATH	55.1	9e-09	Extensin-1 OS=Arabidopsis thaliana GN=EXT1 PE=2 SV=2	--	--	--	--	--	--	--	--	--	--	-	-	-	--
CL13345.Contig2_All	640	24.3972	98.6026	2.0149	Up	1.7846e-152	3.6543e-150	gi|224122028|ref|XP_002318732.1|	132.1	5e-30	predicted protein [Populus trichocarpa] >gi|118482351|gb|ABK93099.1| unknown [Populus trichocarpa] >gi|222859405|gb|EEE96952.1| predicted protein [Populus trichocarpa]	gi|225318208|dbj|AK323365.1|	115	5e-23	Solanum lycopersicum cDNA, clone: LEFL1055BC03, HTC in leaf	sp|P0DI75|S61G2_ARATH	129	1e-30	Protein transport protein Sec61 subunit gamma-2 OS=Arabidopsis thaliana GN=SEC61G2 PE=3 SV=1	SPAC4G8.02c	72	7e-13	COG2443	Preprotein translocase subunit Sss1	K07342	6e-31	132	pop:POPTR_806548	protein transport protein SEC61 subunit gamma and related proteins	GO:0009627//systemic acquired resistance;GO:0006457//protein folding;GO:0009644//response to high light intensity;GO:0034976//response to endoplasmic reticulum stress;GO:0042542//response to hydrogen peroxide;GO:0006605//protein targeting;GO:0009408//response to heat	GO:0015450//P-P-bond-hydrolysis-driven protein transmembrane transporter activity	GO:0005622//intracellular;GO:0005886//plasma membrane	ko04145//Phagosome;ko03060//Protein export;ko04141//Protein processing in endoplasmic reticulum
Unigene18814_All	1754	1.614	19.0935	3.5644	Up	3.6001e-151	7.3568e-149	gi|225428149|ref|XP_002278617.1|	625.9	5e-178	PREDICTED: probable flavin-containing monooxygenase 1 [Vitis vinifera] >gi|297744539|emb|CBI37801.3| unnamed protein product [Vitis vinifera]	gi|255572697|ref|XM_002527236.1|	77.8	3e-11	Ricinus communis dimethylaniline monooxygenase, putative, mRNA	sp|Q9LMA1|FMO1_ARATH	346	3e-95	Probable flavin-containing monooxygenase 1 OS=Arabidopsis thaliana GN=FMO1 PE=2 SV=1	CC2569	84	8e-16	COG2072	Predicted flavoprotein involved in K+ transport	K11816	2e-16	85.9	rcu:RCOM_1023930	YUCCA family monooxygenase [EC:1.14.13.-]	-	GO:0004497//monooxygenase activity;GO:0050662//coenzyme binding	-	ko00380//Tryptophan metabolism
Unigene8519_All	1561	82.345	35.1485	-1.2282	Down	4.3441e-151	8.8587e-149	gi|74273625|gb|ABA01480.1|	808.9	0	sterol delta-7 reductase DWF5 [Gossypium hirsutum]	gi|359483215|ref|XM_002268419.2|	490	1e-135	PREDICTED: Vitis vinifera 7-dehydrocholesterol reductase-like (LOC100256426), mRNA	sp|Q9LDU6|ST7R_ARATH	802	0	7-dehydrocholesterol reductase OS=Arabidopsis thaliana GN=DWF5 PE=1 SV=1	--	--	--	--	--	K00213	0	820	vvi:100256426	7-dehydrocholesterol reductase [EC:1.3.1.21]	GO:0016132//brassinosteroid biosynthetic process;GO:0006084//acetyl-CoA metabolic process;GO:0016126//sterol biosynthetic process;GO:0055114//oxidation-reduction process	GO:0009918//sterol delta7 reductase activity;GO:0005515//protein binding;GO:0047598//7-dehydrocholesterol reductase activity	GO:0030176//integral to endoplasmic reticulum membrane;GO:0005794//Golgi apparatus;GO:0005886//plasma membrane;GO:0005634//nucleus	ko01110//Biosynthesis of secondary metabolites;ko01100//Metabolic pathways;ko00100//Steroid biosynthesis
CL3646.Contig4_All	4212	38.1734	18.2072	-1.0681	Down	4.5992e-151	9.3597e-149	gi|225458111|ref|XP_002279779.1|	2187.2	0	PREDICTED: coatomer subunit alpha-1 [Vitis vinifera]	gi|225458110|ref|XM_002279743.1|	1138	0	PREDICTED: Vitis vinifera coatomer subunit alpha-1-like (LOC100253944), mRNA	sp|Q94A40|COPA1_ARATH	2087	0	Coatomer subunit alpha-1 OS=Arabidopsis thaliana GN=At1g62020 PE=1 SV=2	ECU01g1290	284	8e-76	COG2319	FOG: WD40 repeat	K05236	0	2187	vvi:100253944	coatomer protein complex, subunit alpha (xenin)	GO:0009630//gravitropism;GO:0051788//response to misfolded protein;GO:0009853//photorespiration;GO:0000226//microtubule cytoskeleton organization;GO:0000911//cytokinesis by cell plate formation;GO:0080129//proteasome core complex assembly;GO:0006886//intracellular protein transport;GO:0006511//ubiquitin-dependent protein catabolic process;GO:0030244//cellulose biosynthetic process;GO:0006888//ER …	GO:0005198//structural molecule activity;GO:0005215//transporter activity;GO:0016905//myosin heavy chain kinase activity	GO:0080008//Cul4-RING ubiquitin ligase complex;GO:0005829//cytosol;GO:0030126//COPI vesicle coat;GO:0005886//plasma membrane;GO:0005739//mitochondrion	--
CL8464.Contig2_All	1773	44.3576	13.6141	-1.7041	Down	5.2878e-151	1.0739e-148	gi|225447013|ref|XP_002268282.1|	673.3	0	PREDICTED: probable beta-1,3-galactosyltransferase 2 [Vitis vinifera] >gi|297739150|emb|CBI28801.3| unnamed protein product [Vitis vinifera]	gi|359485481|ref|XM_002268246.2|	369	6e-99	PREDICTED: Vitis vinifera probable beta-1,3-galactosyltransferase 2-like (LOC100263657), mRNA	sp|A8MRC7|B3GT2_ARATH	656	0	Probable beta-1,3-galactosyltransferase 2 OS=Arabidopsis thaliana GN=B3GALT2 PE=2 SV=1	--	--	--	--	--	K14413	2e-09	62.8	pop:POPTR_567039	beta-1,3-galactosyltransferase [EC:2.4.1.-]	GO:0006486//protein glycosylation	GO:0047220//galactosylxylosylprotein 3-beta-galactosyltransferase activity	GO:0005794//Golgi apparatus;GO:0016021//integral to membrane	--
CL6074.Contig5_All	1327	0.1667	17.7199	6.732	Up	2.1391e-150	4.3353e-148	gi|297802290|ref|XP_002869029.1|	74.7	3e-12	hypothetical protein ARALYDRAFT_328109 [Arabidopsis lyrata subsp. lyrata] >gi|297314865|gb|EFH45288.1| hypothetical protein ARALYDRAFT_328109 [Arabidopsis lyrata subsp. lyrata]	--	--	--	--	sp|P20075|LEAD8_DAUCA	124	1e-28	Embryonic protein DC-8 OS=Daucus carota PE=3 SV=1	STM0747	65.9	2e-10	COG3064	Membrane protein involved in colicin uptake	K14306	3e-07	54.7	ppp:PHYPADRAFT_166175	nuclear pore complex protein Nup62	-	-	-	ko03040//Spliceosome;ko03013//RNA transport;ko04141//Protein processing in endoplasmic reticulum
Unigene16433_All	939	27.6514	0.7588	-5.1875	Down	2.6494e-150	5.3586e-148	gi|255581271|ref|XP_002531447.1|	155.2	1e-36	conserved hypothetical protein [Ricinus communis] >gi|223528940|gb|EEF30934.1| conserved hypothetical protein [Ricinus communis]	gi|356565138|ref|XM_003550754.1|	75.8	7e-11	PREDICTED: Glycine max uncharacterized protein LOC100775936 (LOC100775936), mRNA	--	--	--	--	--	--	--	--	--	--	--	--	--	--	-	-	-	--
CL6964.Contig2_All	1153	4.2967	34.0287	2.9855	Up	3.8386e-150	7.7323e-148	gi|289719778|gb|ACH92946.2|	155.6	1e-122	class I chitinase [Dimocarpus longan] >gi|301323233|gb|ADK70388.1| class I chitinase [Dimocarpus longan]	gi|222139387|gb|FJ589783.1|	117	3e-23	Pyrus pyrifolia class I chitinase mRNA, complete cds	sp|P36907|CHIX_PEA	307	9e-121	Endochitinase OS=Pisum sativum PE=2 SV=1	VC0769	106	7e-23	COG3979	Uncharacterized protein contain chitin-binding domain type 3	K01183	9e-118	301	gmx:547572	chitinase [EC:3.2.1.14]	GO:0005975//carbohydrate metabolic process;GO:0016998//cell wall macromolecule catabolic process;GO:0006032//chitin catabolic process	GO:0004568//chitinase activity;GO:0008061//chitin binding	-	ko01110//Biosynthesis of secondary metabolites;ko00520//Amino sugar and nucleotide sugar metabolism
CL13965.Contig1_All	668	4.5027	50.4682	3.4865	Up	2.5001e-149	5.0258e-147	gi|37993661|gb|AAR06916.1|	269.6	2e-71	UDP-glycosyltransferase 85C2 [Stevia rebaudiana]	gi|37993660|gb|AY345978.1|	264	1e-67	Stevia rebaudiana UDP-glycosyltransferase 85C2 mRNA, complete cds	sp|Q9LME8|U85A7_ARATH	179	9e-46	UDP-glycosyltransferase 85A7 OS=Arabidopsis thaliana GN=UGT85A7 PE=2 SV=1	--	--	--	--	--	K13030	9e-32	134	sbi:SORBI_01g001220	cyanohydrin beta-glucosyltransferase [EC:2.4.1.85]	GO:0008152//metabolic process	GO:0047213//anthocyanidin 3-O-glucosyltransferase activity	-	ko01110//Biosynthesis of secondary metabolites;ko00940//Phenylpropanoid biosynthesis;ko00908//Zeatin biosynthesis;ko00402//Benzoxazinoid biosynthesis;ko00460//Cyanoamino acid metabolism
CL8419.Contig1_All	819	55.1965	138.009	1.3221	Up	3.3505e-149	6.7217e-147	gi|255565025|ref|XP_002523505.1|	332.8	3e-90	apolipoprotein d, putative [Ricinus communis] >gi|223537212|gb|EEF38844.1| apolipoprotein d, putative [Ricinus communis]	gi|225315737|dbj|AK321889.1|	276	3e-71	Solanum lycopersicum cDNA, clone: LEFL1030DG08, HTC in leaf	--	--	--	--	mlr4717	108	8e-24	COG3040	Bacterial lipocalin	K03098	3e-91	332	rcu:RCOM_0700620	outer membrane lipoprotein Blc	GO:0042538//hyperosmotic salinity response;GO:0009409//response to cold;GO:0006810//transport;GO:0009408//response to heat;GO:0009416//response to light stimulus	GO:0005215//transporter activity	GO:0005886//plasma membrane;GO:0005774//vacuolar membrane;GO:0005783//endoplasmic reticulum;GO:0005739//mitochondrion	--
Unigene34787_All	537	4.8598	60.3748	3.635	Up	8.3168e-149	1.6651e-146	gi|357378942|gb|AET74076.1|	141.7	4e-33	oleosin [Juglans regia]	--	--	--	--	sp|Q43804|OLEO1_PRUDU	135	2e-32	Oleosin 1 OS=Prunus dulcis GN=OLE1 PE=2 SV=1	--	--	--	--	--	--	--	--	--	--	-	-	GO:0005811//lipid particle;GO:0016020//membrane	--
Unigene26447_All	1417	16.482	54.0262	1.7128	Up	2.8394e-148	5.6733e-146	gi|194338415|gb|ACF49260.1|	763.1	0	12-oxophytodienoate reductase-like protein [Artemisia annua]	gi|194338414|gb|EU848577.1|	2060	0	Artemisia annua voucher huayang2 12-oxophytodienoate reductase-like protein mRNA, complete cds	sp|C5H429|DBR2_ARTAN	739	0	Artemisinic aldehyde Delta(11(13)) reductase OS=Artemisia annua GN=DBR2 PE=1 SV=1	SMc01227	314	3e-85	COG1902	NADH:flavin oxidoreductases, Old Yellow Enzyme family	K05894	3e-165	579	osa:4345762	12-oxophytodienoic acid reductase [EC:1.3.1.42]	GO:0009695//jasmonic acid biosynthetic process;GO:0009611//response to wounding;GO:0010193//response to ozone;GO:0055114//oxidation-reduction process;GO:0009620//response to fungus	GO:0016629//12-oxophytodienoate reductase activity;GO:0010181//FMN binding	GO:0005777//peroxisome	ko01100//Metabolic pathways;ko00592//alpha-Linolenic acid metabolism
CL6351.Contig2_All	580	24.328	102.046	2.0685	Up	4.8274e-148	9.626e-146	gi|357127521|ref|XP_003565428.1|	55.1	7e-07	PREDICTED: leucine-rich repeat extensin-like protein 3-like [Brachypodium distachyon]	--	--	--	--	sp|Q9T0K5|LRX3_ARATH	105	2e-23	Leucine-rich repeat extensin-like protein 3 OS=Arabidopsis thaliana GN=LRX3 PE=1 SV=1	Rv1078	66.6	3e-11	COG1714	Predicted membrane protein/domain	K15174	2e-17	86.7	gmx:100800148	RNA polymerase II-associated factor 1	-	GO:0005515//protein binding	GO:0009506//plasmodesma;GO:0009505//plant-type cell wall	ko01100//Metabolic pathways;ko00565//Ether lipid metabolism;ko00564//Glycerophospholipid metabolism;ko04144//Endocytosis
Unigene32159_All	1133	0.3123	21.0685	6.076	Up	5.3299e-148	1.0607e-145	gi|359359690|gb|AEV41413.1|	433.7	2e-120	beta-1,3-glucanase [Hevea brasiliensis]	gi|38228686|emb|AJ586514.1|	77.8	2e-11	Fagus sylvatica partial gn1 mRNA for glucan endo-1,3-beta-glucosidase	sp|P07979|GUB_NICPL	428	2e-120	Lichenase OS=Nicotiana plumbaginifolia GN=GN1 PE=2 SV=3	SPAC26H5.08c	57.4	5e-08	COG5309	Exo-beta-1,3-glucanase	--	--	--	--	--	GO:0008152//metabolic process	GO:0016798//hydrolase activity, acting on glycosyl bonds	-	--
CL916.Contig9_All	1683	8.2526	34.8498	2.0782	Up	1.3297e-147	2.6356e-145	gi|373501798|gb|AEY75218.1|	649.8	0	cytochrome P450 CYP72A129 [Panax ginseng]	gi|336462659|gb|HQ439588.1|	89.7	8e-15	Helianthus annuus clone C63 cytochrome P450 mRNA, complete cds	sp|Q05047|C72A1_CATRO	541	4e-154	Secologanin synthase OS=Catharanthus roseus GN=CYP72A1 PE=2 SV=1	AGc2890	148	2e-35	COG2124	Cytochrome P450	K15638	3e-115	414	ath:AT1G17060	cytochrome P450, family 72, subfamily C, polypeptide 1	-	GO:0046872//metal ion binding;GO:0016491//oxidoreductase activity	-	ko01110//Biosynthesis of secondary metabolites;ko01100//Metabolic pathways;ko00908//Zeatin biosynthesis;ko00905//Brassinosteroid biosynthesis
Unigene34432_All	1770	94.2634	46.1953	-1.029	Down	1.6082e-147	3.1811e-145	gi|359495874|ref|XP_002265653.2|	767.7	0	PREDICTED: beta-glucosidase 42-like [Vitis vinifera]	gi|359495873|ref|XM_002265617.2|	202	8e-49	PREDICTED: Vitis vinifera beta-glucosidase 42-like (LOC100241205), mRNA	sp|Q9FIW4|BGL42_ARATH	689	0	Beta-glucosidase 42 OS=Arabidopsis thaliana GN=BGLU42 PE=2 SV=1	BH1923	352	2e-96	COG2723	Beta-glucosidase/6-phospho-beta-glucosidase/beta-galactosidase	K01188	2e-142	504	osa:4332041	beta-glucosidase [EC:3.2.1.21]	GO:0071369//cellular response to ethylene stimulus;GO:0030245//cellulose catabolic process;GO:0071281//cellular response to iron ion;GO:0071732//cellular response to nitric oxide	GO:0043169//cation binding;GO:0008422//beta-glucosidase activity	GO:0009507//chloroplast;GO:0005829//cytosol	ko01110//Biosynthesis of secondary metabolites;ko00940//Phenylpropanoid biosynthesis;ko01100//Metabolic pathways;ko00500//Starch and sucrose metabolism;ko00460//Cyanoamino acid metabolism
Unigene29254_All	2404	21.9508	4.5943	-2.2564	Down	4.1323e-147	8.1577e-145	gi|225438990|ref|XP_002279613.1|	770.4	0	PREDICTED: formin-like protein 6-like [Vitis vinifera]	gi|225438989|ref|XM_002279577.1|	317	3e-83	PREDICTED: Vitis vinifera formin-like protein 6-like (LOC100249049), mRNA	sp|Q9FJX6|FH6_ARATH	699	0	Formin-like protein 6 OS=Arabidopsis thaliana GN=FH6 PE=1 SV=1	CC3494_1	70.1	2e-11	COG3637	Opacity protein and related surface antigens	K01115	7e-18	91.3	vcn:VOLCADRAFT_99471	phospholipase D [EC:3.1.4.4]	-	-	GO:0005730//nucleolus;GO:0009524//phragmoplast;GO:0016023//cytoplasmic membrane-bounded vesicle;GO:0005886//plasma membrane;GO:0005618//cell wall;GO:0005819//spindle	ko01100//Metabolic pathways;ko00565//Ether lipid metabolism;ko00564//Glycerophospholipid metabolism;ko04144//Endocytosis
Unigene24236_All	354	225.162	71.4568	-1.6558	Down	5.728e-147	1.1263e-144	--	--	--	--	--	--	--	--	--	--	--	--	--	--	--	--	--	--	--	--	--	--	-	-	-	--
CL3541.Contig5_All	1700	39.7835	11.0289	-1.8509	Down	9.9501e-146	1.9487e-143	gi|15217708|ref|NP_176646.1|	788.1	0	general substrate transporter-like protein [Arabidopsis thaliana] >gi|44681380|gb|AAS47630.1| At1g64650 [Arabidopsis thaliana] >gi|45773902|gb|AAS76755.1| At1g64650 [Arabidopsis thaliana] >gi|332196148|gb|AEE34269.1| general substrate transporter-like protein [Arabidopsis thaliana]	gi|359474139|ref|XM_002280824.2|	505	1e-140	PREDICTED: Vitis vinifera major facilitator superfamily domain-containing protein 5-like (LOC100251359), mRNA	--	--	--	--	--	--	--	--	--	--	--	--	--	--	GO:0016132//brassinosteroid biosynthetic process;GO:0006084//acetyl-CoA metabolic process;GO:0016126//sterol biosynthetic process	-	GO:0005768//endosome;GO:0005794//Golgi apparatus;GO:0005886//plasma membrane;GO:0005774//vacuolar membrane;GO:0009507//chloroplast;GO:0005802//trans-Golgi network	--
Unigene14861_All	3415	5.7898	20.3047	1.8102	Up	3.959e-145	7.7384e-143	gi|255549840|ref|XP_002515971.1|	146.4	2e-33	ATP-binding cassette transporter, putative [Ricinus communis] >gi|223544876|gb|EEF46391.1| ATP-binding cassette transporter, putative [Ricinus communis]	gi|356522935|ref|XM_003530050.1|	408	1e-110	PREDICTED: Glycine max ABC transporter G family member 36-like (LOC100806025), mRNA	sp|Q9XIE2|AB36G_ARATH	1498	0	ABC transporter G family member 36 OS=Arabidopsis thaliana GN=ABCG36 PE=1 SV=1	SPCC18B5.01c_2	177	1e-43	COG1131	ABC-type multidrug transport system, ATPase component	K05681	2e-47	190	cme:CMS467C	ATP-binding cassette, subfamily G (WHITE), member 2	GO:0042344//indole glucosinolate catabolic process;GO:0009697//salicylic acid biosynthetic process;GO:0010363//regulation of plant-type hypersensitive response;GO:0010200//response to chitin;GO:0006470//protein dephosphorylation;GO:0030003//cellular cation homeostasis;GO:0031348//negative regulation of defense response;GO:0071366//cellular response to indolebutyric acid stimulus;GO:0070838//dival…	GO:0015416//organic phosphonate transmembrane-transporting ATPase activity;GO:0042299//lupeol synthase activity;GO:0015086//cadmium ion transmembrane transporter activity;GO:0008138//protein tyrosine/serine/threonine phosphatase activity;GO:0005524//ATP binding;GO:0004725//protein tyrosine phosphatase activity	GO:0005774//vacuolar membrane;GO:0005829//cytosol;GO:0009506//plasmodesma;GO:0009941//chloroplast envelope;GO:0005886//plasma membrane;GO:0005739//mitochondrion	ko02010//ABC transporters;ko03040//Spliceosome
CL10991.Contig1_All	349	3.1685	75.5431	4.5754	Up	6.5008e-143	1.2582e-140	gi|302791111|ref|XP_002977322.1|	68.6	2e-11	hypothetical protein SELMODRAFT_417276 [Selaginella moellendorffii] >gi|300154692|gb|EFJ21326.1| hypothetical protein SELMODRAFT_417276 [Selaginella moellendorffii]	gi|357500426|ref|XM_003620454.1|	65.9	2e-08	Medicago truncatula Extensin-like protein (MTR_6g086120) mRNA, complete cds	sp|Q9S8M0|LECT_SOLTU	83.2	3e-17	Chitin-binding lectin 1 OS=Solanum tuberosum PE=1 SV=2	Rv3876	69.7	1e-12	COG0455	ATPases involved in chromosome partitioning	K01115	2e-15	79	vcn:VOLCADRAFT_99471	phospholipase D [EC:3.1.4.4]	-	-	-	ko01100//Metabolic pathways;ko00565//Ether lipid metabolism;ko00564//Glycerophospholipid metabolism;ko04144//Endocytosis
CL7487.Contig2_All	1139	127.3	59.4317	-1.0989	Down	8.5757e-143	1.6566e-140	gi|76262500|gb|ABA41400.1|	79.3	1e-13	pherophorin-C2 protein precursor [Chlamydomonas reinhardtii]	--	--	--	--	sp|Q9FPQ6|GP1_CHLRE	218	4e-57	Vegetative cell wall protein gp1 OS=Chlamydomonas reinhardtii GN=GP1 PE=2 SV=1	YPO2725	106	7e-23	COG3501	Uncharacterized protein conserved in bacteria	K14709	5e-46	183	vcn:VOLCADRAFT_104214	solute carrier family 39 (zinc transporter), member 1/2/3	-	-	-	--
Unigene27394_All	763	59.0737	145.394	1.2994	Up	1.1967e-142	2.3027e-140	gi|357478459|ref|XP_003609515.1|	97.1	2e-19	hypothetical protein MTR_4g116530 [Medicago truncatula] >gi|355510570|gb|AES91712.1| hypothetical protein MTR_4g116530 [Medicago truncatula]	gi|255548819|ref|XM_002515420.1|	60	3e-06	Ricinus communis conserved hypothetical protein, mRNA	--	--	--	--	--	--	--	--	--	--	--	--	--	--	-	-	-	--
Unigene3779_All	4361	9.8385	1.6033	-2.6174	Down	1.6193e-142	3.1099e-140	gi|224097670|ref|XP_002311035.1|	1952.6	0	predicted protein [Populus trichocarpa] >gi|222850855|gb|EEE88402.1| predicted protein [Populus trichocarpa]	gi|359486941|ref|XM_002265592.2|	359	2e-95	PREDICTED: Vitis vinifera pleiotropic drug resistance protein 2-like (LOC100264279), mRNA	sp|Q9ZUT8|AB33G_ARATH	1282	0	ABC transporter G family member 33 OS=Arabidopsis thaliana GN=ABCG33 PE=2 SV=1	YDR406w_3	219	3e-56	COG1131	ABC-type multidrug transport system, ATPase component	K12843	3e-48	192	vvi:100248403	U4/U6 small nuclear ribonucleoprotein PRP3	GO:0006200//ATP catabolic process	GO:0015416//organic phosphonate transmembrane-transporting ATPase activity;GO:0005524//ATP binding	GO:0016020//membrane	ko02010//ABC transporters;ko03040//Spliceosome
CL916.Contig4_All	1701	2.6004	21.3117	3.0348	Up	3.8824e-141	7.4415e-139	gi|336462660|gb|AEI59771.1|	684.9	0	cytochrome P450 [Helianthus annuus]	gi|336462659|gb|HQ439588.1|	125	2e-25	Helianthus annuus clone C63 cytochrome P450 mRNA, complete cds	sp|Q05047|C72A1_CATRO	566	2e-161	Secologanin synthase OS=Catharanthus roseus GN=CYP72A1 PE=2 SV=1	AGc2890	154	3e-37	COG2124	Cytochrome P450	K15638	2e-123	441	ath:AT1G17060	cytochrome P450, family 72, subfamily C, polypeptide 1	-	-	-	ko01110//Biosynthesis of secondary metabolites;ko01100//Metabolic pathways;ko00908//Zeatin biosynthesis;ko00905//Brassinosteroid biosynthesis
Unigene13421_All	387	21.8307	118.529	2.4408	Up	6.8841e-141	1.317e-138	gi|75278464|sp|O65819.1|H2B3_SOLLC	202.6	1e-51	RecName: Full=Histone H2B.3; AltName: Full=LeH2B-3 >gi|3021485|emb|CAA12231.1| histone H2B-3 [Solanum lycopersicum]	gi|219817139|gb|FJ148203.1|	167	1e-38	Daucus carota subsp. sativus clone BAC C061K05 genomic sequence	sp|O65819|H2B3_SOLLC	202	4e-53	Histone H2B.3 (Fragment) OS=Solanum lycopersicum GN=H2B-3 PE=2 SV=1	--	--	--	--	--	K11252	3e-51	197	vvi:100253462	histone H2B	GO:0006334//nucleosome assembly	GO:0003677//DNA binding	GO:0000786//nucleosome;GO:0005730//nucleolus;GO:0009506//plasmodesma	--
CL11400.Contig1_All	2124	73.3465	35.6236	-1.0419	Down	1.0838e-140	2.0653e-138	gi|225424512|ref|XP_002285238.1|	1057.7	0	PREDICTED: putative phagocytic receptor 1b [Vitis vinifera] >gi|297737561|emb|CBI26762.3| unnamed protein product [Vitis vinifera]	gi|225312892|dbj|AK320234.1|	622	1e-175	Solanum lycopersicum cDNA, clone: LEFL1006CF12, HTC in leaf	--	--	--	--	--	--	--	--	--	--	--	--	--	--	GO:0006944//cellular membrane fusion;GO:0006810//transport	GO:0005484//SNAP receptor activity	GO:0005768//endosome;GO:0009505//plant-type cell wall;GO:0005794//Golgi apparatus;GO:0016023//cytoplasmic membrane-bounded vesicle;GO:0005886//plasma membrane;GO:0016021//integral to membrane;GO:0005802//trans-Golgi network	--
CL14137.Contig4_All	670	86.7491	194.224	1.1628	Up	1.6725e-140	3.1811e-138	gi|1050916|emb|CAA63338.1|	225.3	5e-58	unnamed protein product [Helianthus annuus]	gi|33520416|gb|AY340640.1|	105	5e-20	Trifolium pratense early light inducible protein mRNA, complete cds; nuclear gene for chloroplast product	sp|P11432|ELI_PEA	182	2e-46	Early light-induced protein, chloroplastic OS=Pisum sativum PE=2 SV=1	--	--	--	--	--	--	--	--	--	--	GO:0009744//response to sucrose stimulus;GO:0010224//response to UV-B;GO:0010114//response to red light;GO:0009718//anthocyanin-containing compound biosynthetic process;GO:0009409//response to cold;GO:0010380//regulation of chlorophyll biosynthetic process;GO:0010218//response to far red light;GO:0080167//response to karrikin	GO:0016168//chlorophyll binding	GO:0009507//chloroplast	--
Unigene11321_All	1179	0.6753	20.9642	4.9563	Up	2.9178e-140	5.539e-138	gi|297738547|emb|CBI27792.3|	463	3e-129	unnamed protein product [Vitis vinifera]	gi|225444699|ref|XM_002277771.1|	77.8	2e-11	PREDICTED: Vitis vinifera adipocyte plasma membrane-associated protein-like (LOC100254165), mRNA	sp|P94111|STS1_ARATH	92.4	4e-19	Strictosidine synthase 1 OS=Arabidopsis thaliana GN=SS1 PE=2 SV=2	PA1293	237	3e-62	COG3386	Gluconolactonase	K01757	3e-20	97.8	ath:AT1G74010	strictosidine synthase [EC:4.3.3.2]	-	GO:0016829//lyase activity	-	ko01110//Biosynthesis of secondary metabolites;ko01100//Metabolic pathways;ko00901//Indole alkaloid biosynthesis
Unigene18105_All	1559	6.9796	32.6797	2.2272	Up	4.5116e-140	8.5481e-138	gi|253759675|ref|XP_002488942.1|	219.2	1e-55	hypothetical protein SORBIDRAFT_1475s002010 [Sorghum bicolor] >gi|241947152|gb|EES20297.1| hypothetical protein SORBIDRAFT_1475s002010 [Sorghum bicolor]	--	--	--	--	sp|P10978|POLX_TOBAC	58.2	1e-08	Retrovirus-related Pol polyprotein from transposon TNT 1-94 OS=Nicotiana tabacum PE=2 SV=1	--	--	--	--	--	--	--	--	--	--	-	-	-	--
CL3035.Contig6_All	1001	24.5247	76.5231	1.6417	Up	8.8771e-140	1.6755e-137	gi|207059702|dbj|BAG71891.1|	482.3	4e-135	caffeoyl CoA O-methyltransferase [Carthamus tinctorius]	gi|207059699|dbj|AB430461.1|	646	0	Carthamus tinctorius CtCoAOMT2 mRNA for caffeoyl CoA O-methyltransferase, complete cds	sp|Q41720|CAMT_ZINEL	468	2e-132	Caffeoyl-CoA O-methyltransferase OS=Zinnia elegans GN=CCOAOMT PE=2 SV=1	all5179	169	5e-42	COG4122	Predicted O-methyltransferase	K00588	7e-129	458	vvi:100243978	caffeoyl-CoA O-methyltransferase [EC:2.1.1.104]	GO:0032259//methylation	GO:0008171//O-methyltransferase activity	-	ko01110//Biosynthesis of secondary metabolites;ko00945//Stilbenoid, diarylheptanoid and gingerol biosynthesis;ko00940//Phenylpropanoid biosynthesis;ko00941//Flavonoid biosynthesis;ko01100//Metabolic pathways;ko00360//Phenylalanine metabolism
Unigene33671_All	1136	1.7911	25.5996	3.8372	Up	1.5455e-139	2.9006e-137	gi|6967043|emb|CAB72441.1|	433.3	3e-120	alternative oxidase [Populus tremula x Populus tremuloides]	gi|155573900|gb|EF523519.1|	101	1e-18	Nicotiana glutinosa mitochondrial alternative oxidase AOX1a gene, complete cds; nuclear gene for mitochondrial product	sp|Q8LEE7|AOX3_ARATH	417	6e-117	Alternative oxidase 3, mitochondrial OS=Arabidopsis thaliana GN=AOX3 PE=2 SV=2	--	--	--	--	--	K00540	8e-116	415	ath:AT3G22370	[EC:1.-.-.-]	GO:0031930//mitochondria-nucleus signaling pathway;GO:0035556//intracellular signal transduction;GO:0022900//electron transport chain;GO:0009409//response to cold;GO:0045333//cellular respiration;GO:0007585//respiratory gaseous exchange;GO:0009738//abscisic acid mediated signaling pathway;GO:0009723//response to ethylene stimulus	GO:0009916//alternative oxidase activity;GO:0046872//metal ion binding	GO:0016021//integral to membrane;GO:0070469//respiratory chain;GO:0005740//mitochondrial envelope	--
Unigene1361_All	269	56.7298	221.349	1.9641	Up	2.8863e-139	5.4066e-137	--	--	--	--	--	--	--	--	--	--	--	--	--	--	--	--	--	--	--	--	--	--	-	-	-	--
CL1628.Contig6_All	3902	4.2056	15.8074	1.9102	Up	5.3929e-139	1.0083e-136	gi|158578614|gb|ABW74585.1|	206.8	2e-51	pol polyprotein [Boechera divaricarpa]	--	--	--	--	sp|P10978|POLX_TOBAC	58.2	4e-08	Retrovirus-related Pol polyprotein from transposon TNT 1-94 OS=Nicotiana tabacum PE=2 SV=1	--	--	--	--	--	K09250	2e-06	54.3	bdi:100837495	cellular nucleic acid-binding protein	-	-	-	--
Unigene25422_All	716	4.5715	45.7165	3.322	Up	5.5819e-139	1.0417e-136	gi|239918833|gb|ACS34773.1|	454.5	6e-127	omega-6 fatty acid desaturase [Artemisia sphaerocephala]	gi|239918832|gb|FJ447484.1|	1205	0	Artemisia sphaerocephala omega-6 fatty acid desaturase mRNA, complete cds	sp|P46313|FAD6E_ARATH	295	1e-80	Omega-6 fatty acid desaturase, endoplasmic reticulum OS=Arabidopsis thaliana GN=FAD2 PE=2 SV=1	all1597	136	3e-32	COG3239	Fatty acid desaturase	K10256	6e-83	305	pop:POPTR_667376	omega-6 fatty acid desaturase (delta-12 desaturase) [EC:1.14.19.-]	GO:0055114//oxidation-reduction process;GO:0006629//lipid metabolic process	GO:0016717//oxidoreductase activity, acting on paired donors, with oxidation of a pair of donors resulting in the reduction of molecular oxygen to two molecules of water;GO:0050184	-	ko01040//Biosynthesis of unsaturated fatty acids
CL2033.Contig2_All	1935	16.9845	46.6981	1.4591	Up	1.0101e-138	1.8815e-136	gi|194474661|gb|ACF74449.1|	965.3	0	trans-cinnamate 4-monooxygenase [Echinacea angustifolia]	gi|194474660|gb|EU676019.1|	1108	0	Echinacea angustifolia trans-cinnamate 4-monooxygenase (C4H) mRNA, complete cds	sp|Q04468|TCMO_HELTU	962	0	Trans-cinnamate 4-monooxygenase OS=Helianthus tuberosus GN=CYP73A1 PE=1 SV=1	alr1450	107	6e-23	COG2124	Cytochrome P450	K00487	0	931	pop:POPTR_823837	trans-cinnamate 4-monooxygenase [EC:1.14.13.11]	GO:0009555//pollen development;GO:0009611//response to wounding;GO:0009808//lignin metabolic process;GO:0040007//growth;GO:0009416//response to light stimulus;GO:0055114//oxidation-reduction process;GO:0080167//response to karrikin	GO:0016710//trans-cinnamate 4-monooxygenase activity;GO:0009055//electron carrier activity;GO:0005506//iron ion binding;GO:0020037//heme binding	GO:0009505//plant-type cell wall;GO:0005886//plasma membrane;GO:0005783//endoplasmic reticulum	ko01110//Biosynthesis of secondary metabolites;ko00945//Stilbenoid, diarylheptanoid and gingerol biosynthesis;ko00940//Phenylpropanoid biosynthesis;ko00941//Flavonoid biosynthesis;ko01100//Metabolic pathways;ko00360//Phenylalanine metabolism
CL1237.Contig2_All	620	95.2432	210.965	1.1473	Up	2.9469e-138	5.4682e-136	--	--	--	--	--	--	--	--	--	--	--	--	--	--	--	--	--	--	--	--	--	--	-	-	-	--
Unigene35825_All	1122	36.1116	5.6363	-2.6796	Down	3.3774e-138	6.2553e-136	gi|224098551|ref|XP_002311215.1|	362.5	6e-99	predicted protein [Populus trichocarpa] >gi|224098858|ref|XP_002311294.1| predicted protein [Populus trichocarpa] >gi|222851035|gb|EEE88582.1| predicted protein [Populus trichocarpa] >gi|222851114|gb|EEE88661.1| predicted protein [Populus trichocarpa]	gi|359473656|ref|XM_002271810.2|	125	1e-25	PREDICTED: Vitis vinifera delta(24)-sterol reductase-like (LOC100258158), mRNA	sp|P93472|DIM_PEA	352	2e-97	Delta(24)-sterol reductase OS=Pisum sativum GN=DIM PE=1 SV=1	ML2333	66.6	7e-11	COG0277	FAD/FMN-containing dehydrogenases	K09828	6e-100	362	pop:POPTR_765722	delta24-sterol reductase [EC:1.3.1.72]	GO:0016132//brassinosteroid biosynthetic process;GO:0009826//unidimensional cell growth;GO:0009416//response to light stimulus;GO:0055114//oxidation-reduction process	GO:0050660//flavin adenine dinucleotide binding;GO:0008762//UDP-N-acetylmuramate dehydrogenase activity;GO:0005516//calmodulin binding	GO:0005773//vacuole;GO:0005886//plasma membrane;GO:0016021//integral to membrane	ko01110//Biosynthesis of secondary metabolites;ko01100//Metabolic pathways;ko00100//Steroid biosynthesis
CL13304.Contig2_All	1277	13.7167	49.731	1.8582	Up	7.1571e-138	1.3231e-135	gi|224077764|ref|XP_002305399.1|	276.9	4e-73	predicted protein [Populus trichocarpa] >gi|222848363|gb|EEE85910.1| predicted protein [Populus trichocarpa]	gi|225311888|dbj|AK319627.1|	119	7e-24	Solanum lycopersicum cDNA, clone: LEFL1086AG08, HTC in leaf	sp|Q42533|BCCP1_ARATH	245	3e-65	Biotin carboxyl carrier protein of acetyl-CoA carboxylase 1, chloroplastic OS=Arabidopsis thaliana GN=BCCP1 PE=1 SV=2	DR0118	126	9e-29	COG0511	Biotin carboxyl carrier protein	K02160	4e-74	276	pop:POPTR_556403	acetyl-CoA carboxylase biotin carboxyl carrier protein	GO:0048653//anther development;GO:0016126//sterol biosynthetic process;GO:0009825//multidimensional cell growth;GO:0009664//plant-type cell wall organization;GO:0010075//regulation of meristem growth;GO:0043481//anthocyanin accumulation in tissues in response to UV light;GO:0048767//root hair elongation;GO:0006633//fatty acid biosynthetic process;GO:0006084//acetyl-CoA metabolic process;GO:000027…	GO:0003989//acetyl-CoA carboxylase activity;GO:0009374//biotin binding	GO:0009941//chloroplast envelope;GO:0009570//chloroplast stroma	ko01110//Biosynthesis of secondary metabolites;ko01100//Metabolic pathways;ko00061//Fatty acid biosynthesis;ko00620//Pyruvate metabolism;ko00640//Propanoate metabolism
Unigene34718_All	753	22.0283	81.9722	1.8958	Up	1.0691e-137	1.9727e-135	gi|209980062|gb|ACJ04786.1|	205.7	5e-52	LEA-2 protein [Bupleurum chinense]	gi|257222599|gb|GQ354807.1|	81.8	9e-13	Nicotiana benthamiana late embryogenesis-like protein (Lea) mRNA, partial cds	sp|P46519|LEA14_SOYBN	196	9e-51	Desiccation protectant protein Lea14 homolog OS=Glycine max PE=2 SV=1	--	--	--	--	--	--	--	--	--	--	GO:0009611//response to wounding;GO:0050832//defense response to fungus;GO:0009644//response to high light intensity;GO:0009269//response to desiccation	-	GO:0005886//plasma membrane	--
Unigene1095_All	1901	11.797	38.0688	1.6902	Up	1.0724e-137	1.9752e-135	gi|255539150|ref|XP_002510640.1|	790.8	0	AMP dependent CoA ligase, putative [Ricinus communis] >gi|223551341|gb|EEF52827.1| AMP dependent CoA ligase, putative [Ricinus communis]	gi|225318106|dbj|AK323264.1|	157	5e-35	Solanum lycopersicum cDNA, clone: LEFL1052CF07, HTC in leaf	sp|Q84P21|4CLL5_ARATH	785	0	4-coumarate--CoA ligase-like 5 OS=Arabidopsis thaliana GN=4CLL5 PE=1 SV=2	BH3104	254	4e-67	COG0318	Acyl-CoA synthetases (AMP-forming)/AMP-acid ligases II	K10526	0	790	rcu:RCOM_1600450	OPC-8:0 CoA ligase 1 [EC:6.2.1.-]	GO:0009753//response to jasmonic acid stimulus;GO:0055114//oxidation-reduction process;GO:0009620//response to fungus;GO:0009611//response to wounding;GO:0009698//phenylpropanoid metabolic process;GO:0009695//jasmonic acid biosynthetic process;GO:0010200//response to chitin	GO:0016207//4-coumarate-CoA ligase activity;GO:0047077	GO:0005777//peroxisome;GO:0009507//chloroplast	ko01100//Metabolic pathways;ko00592//alpha-Linolenic acid metabolism
CL5186.Contig1_All	1096	31.5603	84.7622	1.4253	Up	1.0825e-137	1.9901e-135	gi|225466065|ref|XP_002264028.1|	215.7	9e-55	PREDICTED: 21 kDa protein [Vitis vinifera] >gi|296084185|emb|CBI24573.3| unnamed protein product [Vitis vinifera]	gi|224136737|ref|XM_002322367.1|	69.9	5e-09	Populus trichocarpa predicted protein, mRNA	sp|P17407|21KD_DAUCA	140	1e-33	21 kDa protein OS=Daucus carota PE=2 SV=1	--	--	--	--	--	K02355	3e-23	107	vvi:100257414	elongation factor G	-	-	-	ko01100//Metabolic pathways;ko00040//Pentose and glucuronate interconversions;ko00500//Starch and sucrose metabolism
CL8441.Contig2_All	596	16.3275	80.4763	2.3013	Up	2.4898e-137	4.5687e-135	gi|195619260|gb|ACG31460.1|	182.2	4e-45	histone H1 [Zea mays] >gi|195641728|gb|ACG40332.1| histone H1 [Zea mays]	gi|73587459|emb|AM075818.1|	60	3e-06	Pisum sativum his7 gene for histone H1 subtype 7, exons 1-2, allele 1	sp|P23444|H1_MAIZE	176	9e-45	Histone H1 OS=Zea mays PE=2 SV=2	CC3441	68.9	6e-12	COG2267	Lysophospholipase	K11275	2e-44	176	zma:542385	histone H1/5	-	-	GO:0043229//intracellular organelle	--
Unigene19034_All	449	91.6181	229.716	1.3261	Up	5.8968e-137	1.08e-134	gi|1165322|gb|AAB53156.1|	65.9	1e-10	extensin [Glycine max] >gi|187949281|gb|ACD43083.1| extensin [Glycine max]	--	--	--	--	sp|Q9LUI1|LRX6_ARATH	80.9	3e-16	Leucine-rich repeat extensin-like protein 6 OS=Arabidopsis thaliana GN=LRX6 PE=2 SV=1	XF0818	59.7	2e-09	COG2730	Endoglucanase	K01115	7e-14	74.3	vcn:VOLCADRAFT_99471	phospholipase D [EC:3.1.4.4]	-	-	-	ko01100//Metabolic pathways;ko00565//Ether lipid metabolism;ko00564//Glycerophospholipid metabolism;ko04144//Endocytosis
Unigene24210_All	670	7.064	54.1728	2.939	Up	7.4453e-137	1.3611e-134	gi|255561174|ref|XP_002521599.1|	119.8	3e-26	conserved hypothetical protein [Ricinus communis] >gi|223539277|gb|EEF40870.1| conserved hypothetical protein [Ricinus communis]	gi|356538183|ref|XM_003537536.1|	65.9	5e-08	PREDICTED: Glycine max uncharacterized protein LOC100819278 (LOC100819278), mRNA	--	--	--	--	--	--	--	--	--	--	--	--	--	--	-	-	GO:0005739//mitochondrion;GO:0009507//chloroplast	--
CL1628.Contig7_All	5097	5.7363	16.4351	1.5186	Up	1.6696e-136	3.0467e-134	gi|158578614|gb|ABW74585.1|	65.9	7e-09	pol polyprotein [Boechera divaricarpa]	--	--	--	--	sp|P27483|GRP1_ARATH	67.4	8e-11	Glycine-rich cell wall structural protein OS=Arabidopsis thaliana GN=At3g17050 PE=2 SV=2	XF0818	71.6	1e-11	COG2730	Endoglucanase	K01115	5e-10	66.2	vcn:VOLCADRAFT_99471	phospholipase D [EC:3.1.4.4]	-	-	-	ko01100//Metabolic pathways;ko00565//Ether lipid metabolism;ko00564//Glycerophospholipid metabolism;ko04144//Endocytosis
Unigene11295_All	1102	29.7428	3.1522	-3.2381	Down	1.1584e-135	2.1022e-133	gi|116871384|gb|ABK30788.1|	84	3e-126	xyloglucan endotransglycosylase 1 [Litchi chinensis]	gi|356542665|ref|XM_003539739.1|	145	1e-31	PREDICTED: Glycine max probable xyloglucan endotransglucosylase/hydrolase protein 32-like (LOC100781528), mRNA	sp|Q9SJL9|XTH32_ARATH	355	2e-111	Probable xyloglucan endotransglucosylase/hydrolase protein 32 OS=Arabidopsis thaliana GN=XTH32 PE=2 SV=1	BH3232	64.3	4e-10	COG2273	Beta-glucanase/Beta-glucan synthetase	K08235	6e-125	395	gmx:100776165	xyloglucan:xyloglucosyl transferase [EC:2.4.1.207]	GO:0006073//cellular glucan metabolic process	GO:0004553//hydrolase activity, hydrolyzing O-glycosyl compounds;GO:0016762//xyloglucan:xyloglucosyl transferase activity	GO:0048046//apoplast;GO:0005618//cell wall	--
CL6833.Contig1_All	489	10.8547	76.5924	2.8189	Up	3.1431e-135	5.6935e-133	gi|116830189|gb|ABK28052.1|	77.4	8e-14	unknown [Arabidopsis thaliana]	--	--	--	--	sp|Q9ZU91|E133_ARATH	64.3	3e-11	Glucan endo-1,3-beta-glucosidase 3 OS=Arabidopsis thaliana GN=At2g01630 PE=1 SV=2	--	--	--	--	--	K14489	4e-06	48.9	vvi:100263145	arabidopsis histidine kinase 2/3/4 (cytokinin receptor) [EC:2.7.13.3]	-	GO:0016787//hydrolase activity	-	ko04075//Plant hormone signal transduction
Unigene12187_All	1702	23.7797	59.554	1.3245	Up	2.2952e-134	4.15e-132	gi|359473090|ref|XP_002275843.2|	706.4	0	PREDICTED: allantoate deiminase, chloroplastic-like [Vitis vinifera]	gi|359473089|ref|XM_002275807.2|	184	2e-43	PREDICTED: Vitis vinifera allantoate deiminase, chloroplastic-like (LOC100247417), mRNA	sp|O49434|AAH_ARATH	642	0	Allantoate deiminase, chloroplastic OS=Arabidopsis thaliana GN=AAH PE=1 SV=2	YPO3249	265	2e-70	COG0624	Acetylornithine deacetylase/Succinyl-diaminopimelate desuccinylase and related deacylases	K02083	0	706	vvi:100247417	allantoate deiminase [EC:3.5.3.9]	GO:0015996//chlorophyll catabolic process;GO:0010136//ureide catabolic process;GO:0006508//proteolysis	GO:0047652//allantoate deiminase activity;GO:0008237//metallopeptidase activity	GO:0016023//cytoplasmic membrane-bounded vesicle;GO:0009507//chloroplast;GO:0005783//endoplasmic reticulum	ko00230//Purine metabolism
Unigene20487_All	1025	29.1721	82.248	1.4954	Up	2.612e-134	4.7142e-132	gi|225466173|ref|XP_002263161.1|	292.4	7e-78	PREDICTED: uncharacterized protein LOC100244374 [Vitis vinifera] >gi|296083806|emb|CBI24023.3| unnamed protein product [Vitis vinifera]	--	--	--	--	sp|Q8VZ13|Y1816_ARATH	57.4	1e-08	Uncharacterized protein At1g08160 OS=Arabidopsis thaliana GN=At1g08160 PE=2 SV=1	--	--	--	--	--	K08488	1e-07	55.8	ath:AT1G32270	syntaxin 7	GO:0009863//salicylic acid mediated signaling pathway;GO:0009627//systemic acquired resistance;GO:0034976//response to endoplasmic reticulum stress;GO:0006865//amino acid transport	-	GO:0005886//plasma membrane	ko04130//SNARE interactions in vesicular transport;ko04145//Phagosome
CL12510.Contig1_All	1136	6.4636	37.0469	2.5189	Up	3.5248e-134	6.3501e-132	gi|225436593|ref|XP_002275356.1|	236.9	4e-61	PREDICTED: F-box protein At4g18380 [Vitis vinifera] >gi|296083830|emb|CBI24218.3| unnamed protein product [Vitis vinifera]	--	--	--	--	sp|O49508|FB237_ARATH	191	7e-49	F-box protein At4g18380 OS=Arabidopsis thaliana GN=At4g18380 PE=2 SV=1	--	--	--	--	--	--	--	--	--	--	-	-	-	--
Unigene34579_All	1097	34.8782	89.1506	1.3539	Up	4.1688e-134	7.4966e-132	gi|3242447|dbj|BAA28948.1|	541.2	9e-153	endonuclease [Zinnia elegans]	gi|3242446|dbj|AB003131.1|	642	0	Zinnia elegans mRNA for endonuclease, complete cds	sp|Q9SXA6|ENDO1_ARATH	463	7e-131	Endonuclease 1 OS=Arabidopsis thaliana GN=ENDO1 PE=1 SV=1	--	--	--	--	--	--	--	--	--	--	GO:0010150//leaf senescence;GO:0006308//DNA catabolic process;GO:0080187//floral organ senescence	GO:0000014//single-stranded DNA specific endodeoxyribonuclease activity;GO:0003676//nucleic acid binding;GO:0016891//endoribonuclease activity, producing 5'-phosphomonoesters;GO:0043765//T/G mismatch-specific endonuclease activity	GO:0005576//extracellular region	--
Unigene5845_All	419	4.3283	65.3671	3.9167	Up	1.3972e-133	2.4989e-131	gi|359485428|ref|XP_002276142.2|	52.4	2e-06	PREDICTED: pentatricopeptide repeat-containing protein At3g58590-like [Vitis vinifera]	--	--	--	--	sp|Q8S8N3|CLE6_ARATH	48.5	1e-06	CLAVATA3/ESR (CLE)-related protein 6 OS=Arabidopsis thaliana GN=CLE6 PE=2 SV=1	--	--	--	--	--	--	--	--	--	--	-	-	-	--
CL9237.Contig3_All	927	32.8764	91.7117	1.4801	Up	2.1374e-133	3.8158e-131	gi|6681423|dbj|BAA88671.1|	246.9	3e-64	histone H1 [Nicotiana tabacum]	gi|225320291|dbj|AK324764.1|	131	1e-27	Solanum lycopersicum cDNA, clone: LEFL1085CF01, HTC in leaf	sp|P08283|H1_PEA	234	5e-62	Histone H1 OS=Pisum sativum PE=2 SV=1	CC3441	87	4e-17	COG2267	Lysophospholipase	K11275	5e-60	229	pop:POPTR_559654	histone H1/5	-	-	GO:0043229//intracellular organelle	--
CL5679.Contig3_All	1661	2.2902	20.0017	3.1266	Up	2.7171e-133	4.8421e-131	gi|225453812|ref|XP_002276576.1|	520.8	2e-146	PREDICTED: cytochrome P450 76C4 [Vitis vinifera]	gi|58397757|gb|AY870925.1|	161	3e-36	Tussilago farfara isolate cy450P3A8 cytochrome P450 gene, partial cds	sp|Q8VWZ7|C76B6_CATRO	486	2e-137	Geraniol 8-hydroxylase OS=Catharanthus roseus GN=CYP76B6 PE=1 SV=1	alr4766	118	3e-26	COG2124	Cytochrome P450	K00517	9e-114	409	osa:4348172	[EC:1.14.-.-]	GO:0016099//monoterpenoid biosynthetic process	GO:0016709//oxidoreductase activity, acting on paired donors, with incorporation or reduction of molecular oxygen, NADH or NADPH as one donor, and incorporation of one atom of oxygen;GO:0005488//binding	GO:0016020//membrane	ko01110//Biosynthesis of secondary metabolites;ko00945//Stilbenoid, diarylheptanoid and gingerol biosynthesis;ko00941//Flavonoid biosynthesis;ko01100//Metabolic pathways;ko00903//Limonene and pinene degradation;ko00944//Flavone and flavonol biosynthesis;ko00904//Diterpenoid biosynthesis
CL8034.Contig3_All	1953	28.8091	7.297	-1.9811	Down	5.2753e-133	9.3672e-131	gi|296082869|emb|CBI22170.3|	98.6	1e-112	unnamed protein product [Vitis vinifera]	gi|225452728|ref|XM_002277223.1|	117	4e-23	PREDICTED: Vitis vinifera protein IQ-DOMAIN 31-like (LOC100245639), mRNA	sp|Q8L4D8|IQD31_ARATH	237	3e-82	Protein IQ-DOMAIN 31 OS=Arabidopsis thaliana GN=IQD31 PE=1 SV=1	--	--	--	--	--	--	--	--	--	--	GO:0009987//cellular process	-	GO:0005886//plasma membrane;GO:0005829//cytosol	--
Unigene24956_All	351	0.8821	60.9021	6.1094	Up	6.3262e-133	1.1213e-130	--	--	--	--	--	--	--	--	--	--	--	--	--	--	--	--	--	--	--	--	--	--	-	-	-	--
CL9194.Contig1_All	444	109.586	255.573	1.2217	Up	1.2527e-132	2.2124e-130	--	--	--	--	--	--	--	--	--	--	--	--	--	--	--	--	--	--	--	--	--	--	-	-	-	--
CL7159.Contig1_All	2533	60.3334	29.8363	-1.0159	Down	1.6289e-132	2.8717e-130	gi|365222860|gb|AEW69782.1|	1002.7	0	Hop-interacting protein THI007 [Solanum lycopersicum]	gi|225426233|ref|XM_002263557.1|	811	0	PREDICTED: Vitis vinifera nephrocystin-3-like (LOC100246244), mRNA	--	--	--	--	MA0188	115	3e-25	COG0457	FOG: TPR repeat	K09667	1e-07	57.4	sbi:SORBI_04g019560	polypeptide N-acetylglucosaminyltransferase [EC:2.4.1.-]	-	-	GO:0005634//nucleus;GO:0005886//plasma membrane;GO:0009536//plastid	ko00514//Other types of O-glycan biosynthesis
CL3035.Contig8_All	1287	6.805	34.8457	2.3563	Up	3.325e-132	5.8516e-130	gi|207059702|dbj|BAG71891.1|	462.6	5e-129	caffeoyl CoA O-methyltransferase [Carthamus tinctorius]	gi|207059703|dbj|AB430463.1|	696	0	Carthamus tinctorius CtCoAOMT4 mRNA for caffeoyl CoA O-methyltransferase, complete cds	sp|Q41720|CAMT_ZINEL	456	1e-128	Caffeoyl-CoA O-methyltransferase OS=Zinnia elegans GN=CCOAOMT PE=2 SV=1	all5179	171	3e-42	COG4122	Predicted O-methyltransferase	K00588	4e-126	449	aly:ARALYDRAFT_912997	caffeoyl-CoA O-methyltransferase [EC:2.1.1.104]	GO:0006598//polyamine catabolic process;GO:0009805//coumarin biosynthetic process;GO:0009611//response to wounding;GO:0009963//positive regulation of flavonoid biosynthetic process;GO:0042398//cellular modified amino acid biosynthetic process;GO:0046686//response to cadmium ion;GO:0019344//cysteine biosynthetic process	GO:0042409//caffeoyl-CoA O-methyltransferase activity	GO:0005829//cytosol;GO:0005634//nucleus	ko01110//Biosynthesis of secondary metabolites;ko00945//Stilbenoid, diarylheptanoid and gingerol biosynthesis;ko00940//Phenylpropanoid biosynthesis;ko00941//Flavonoid biosynthesis;ko01100//Metabolic pathways;ko00360//Phenylalanine metabolism
CL8196.Contig2_All	1676	5.8062	27.9538	2.2674	Up	8.4013e-132	1.4759e-129	gi|225453983|ref|XP_002280446.1|	714.9	0	PREDICTED: pectinesterase 2 [Vitis vinifera]	gi|225435871|ref|XM_002265563.1|	111	2e-21	PREDICTED: Vitis vinifera pectinesterase 2-like (LOC100263290), mRNA	sp|O04887|PME2_CITSI	645	0	Pectinesterase 2 OS=Citrus sinensis GN=PECS-2.1 PE=2 SV=1	CAC3373	151	3e-36	COG4677	Pectin methylesterase	K01051	0	714	vvi:100255703	pectinesterase [EC:3.1.1.11]	-	GO:0016788//hydrolase activity, acting on ester bonds	-	ko01100//Metabolic pathways;ko00040//Pentose and glucuronate interconversions;ko00500//Starch and sucrose metabolism
Unigene11173_All	952	144.314	68.299	-1.0793	Down	1.4913e-131	2.6152e-129	gi|144228150|gb|ABO93604.1|	59.3	6e-77	DREBa [Chrysanthemum x morifolium]	gi|144228149|gb|EF490996.1|	856	0	Chrysanthemum x morifolium DREBa mRNA, complete cds	sp|P93835|DRE1B_ARATH	149	2e-36	Dehydration-responsive element-binding protein 1B OS=Arabidopsis thaliana GN=DREB1B PE=2 SV=2	--	--	--	--	--	K09286	5e-36	149	ath:AT4G25490	EREBP-like factor	-	-	-	--
Unigene35005_All	849	164.531	78.5258	-1.0671	Down	2.5764e-131	4.51e-129	gi|225430200|ref|XP_002284962.1|	438.7	4e-122	PREDICTED: uncharacterized protein LOC100252479 [Vitis vinifera]	gi|359482665|ref|XM_002281286.2|	77.8	2e-11	PREDICTED: Vitis vinifera uncharacterized LOC100261739 (LOC100261739), mRNA	--	--	--	--	--	--	--	--	--	--	--	--	--	--	GO:0080167//response to karrikin;GO:0010015//root morphogenesis	-	GO:0005576//extracellular region;GO:0009506//plasmodesma;GO:0009505//plant-type cell wall	--
CL581.Contig2_All	774	0.2286	26.3526	6.849	Up	3.3979e-131	5.9376e-129	--	--	--	--	--	--	--	--	--	--	--	--	--	--	--	--	--	--	--	--	--	--	-	-	-	--
Unigene25421_All	1301	2.8219	24.9545	3.1446	Up	5.208e-131	9.0686e-129	gi|239918833|gb|ACS34773.1|	786.9	0	omega-6 fatty acid desaturase [Artemisia sphaerocephala]	gi|239918832|gb|FJ447484.1|	1721	0	Artemisia sphaerocephala omega-6 fatty acid desaturase mRNA, complete cds	sp|P46313|FAD6E_ARATH	525	3e-149	Omega-6 fatty acid desaturase, endoplasmic reticulum OS=Arabidopsis thaliana GN=FAD2 PE=2 SV=1	all1597	262	1e-69	COG3239	Fatty acid desaturase	K10256	1e-160	564	pop:POPTR_561258	omega-6 fatty acid desaturase (delta-12 desaturase) [EC:1.14.19.-]	GO:0055114//oxidation-reduction process;GO:0006629//lipid metabolic process	GO:0045485//omega-6 fatty acid desaturase activity;GO:0016720//delta12-fatty acid dehydrogenase activity;GO:0016717//oxidoreductase activity, acting on paired donors, with oxidation of a pair of donors resulting in the reduction of molecular oxygen to two molecules of water	-	ko01040//Biosynthesis of unsaturated fatty acids
CL4474.Contig2_All	980	3.2949	31.8559	3.2733	Up	7.36e-131	1.2771e-128	gi|55859472|emb|CAI05932.1|	372.1	6e-102	leafy cotyledon 1-like protein [Helianthus annuus]	gi|301802903|emb|AJ879074.2|	301	7e-79	Helianthus annuus l1l gene for leafy cotyledon 1-like protein	sp|Q84W66|NFYB6_ARATH	217	9e-57	Nuclear transcription factor Y subunit B-6 OS=Arabidopsis thaliana GN=NFYB6 PE=1 SV=2	YBL021c	119	1e-26	COG2036	Histones H3 and H4	K08065	8e-37	152	smo:SELMODRAFT_450037	nuclear transcription Y subunit beta	GO:0006355//regulation of transcription, DNA-dependent	GO:0043565//sequence-specific DNA binding	GO:0005634//nucleus	ko01100//Metabolic pathways;ko03030//DNA replication;ko03410//Base excision repair;ko00240//Pyrimidine metabolism;ko03420//Nucleotide excision repair;ko00230//Purine metabolism
CL909.Contig2_All	1278	2.1805	23.4173	3.4248	Up	1.028e-130	1.7775e-128	gi|146387237|pdb|2E1T|A	508.1	1e-142	Chain A, Crystal Structure Of Dendranthema Morifolium Dmat Complexed With Malonyl-Coa >gi|146387238|pdb|2E1T|B Chain B, Crystal Structure Of Dendranthema Morifolium Dmat Complexed With Malonyl-Coa >gi|146387461|pdb|2E1U|A Chain A, Crystal Structure Of Dendranthema Morifolium Dmat >gi|146387462|pdb|2E1U|B Chain B, Crystal Structure Of Dendranthema Morifolium Dmat >gi|134287095|dbj|BAF50706.1| anth…	gi|134287094|dbj|AB290338.1|	95.6	1e-16	Chrysanthemum x morifolium Dm3MaT3 mRNA for anthocyanin malonyltransferase homolog, complete cds	sp|Q8GSN8|3MAT_DAHPI	397	9e-111	Malonyl-coenzyme A:anthocyanin 3-O-glucoside-6''-O-malonyltransferase OS=Dahlia pinnata GN=3MAT PE=1 SV=1	--	--	--	--	--	K14329	2e-35	148	ath:AT5G61160	agmatine coumaroyltransferase [EC:2.3.1.64 2.3.1.-]	-	GO:0016747//transferase activity, transferring acyl groups other than amino-acyl groups	-	ko01110//Biosynthesis of secondary metabolites;ko00945//Stilbenoid, diarylheptanoid and gingerol biosynthesis;ko00940//Phenylpropanoid biosynthesis;ko00941//Flavonoid biosynthesis;ko00073//Cutin, suberine and wax biosynthesis;ko00330//Arginine and proline metabolism
Unigene6103_All	658	1.8822	37.9019	4.3318	Up	1.0559e-130	1.8225e-128	gi|359476397|ref|XP_003631830.1|	62.4	5e-09	PREDICTED: protein TAP1 precursor-like [Vitis vinifera]	--	--	--	--	--	--	--	--	--	--	--	--	--	--	--	--	--	--	-	-	-	--
CL14869.Contig2_All	432	57.8508	2.8865	-4.3249	Down	1.6053e-130	2.766e-128	--	--	--	--	--	--	--	--	--	--	--	--	--	--	--	--	--	--	--	--	--	--	-	-	-	--
CL11353.Contig1_All	1798	25.7574	60.6841	1.2363	Up	5.4988e-130	9.4582e-128	gi|317373789|gb|ADV16377.1|	679.1	0	enoyl-ACP reductase 2 [Helianthus annuus]	gi|317373788|gb|HM021138.1|	1176	0	Helianthus annuus enoyl-ACP reductase 2 (ENR2) mRNA, complete cds	sp|P80030|FABI_BRANA	535	3e-152	Enoyl-[acyl-carrier-protein] reductase [NADH], chloroplastic OS=Brassica napus PE=1 SV=2	CPn0406	399	1e-110	COG0623	Enoyl-[acyl-carrier-protein] reductase (NADH)	K00208	2e-177	620	pop:POPTR_576267	enoyl-[acyl-carrier protein] reductase I [EC:1.3.1.9]	GO:0006633//fatty acid biosynthetic process	GO:0016631//enoyl-[acyl-carrier-protein] reductase activity;GO:0005507//copper ion binding;GO:0000166//nucleotide binding	GO:0009941//chloroplast envelope;GO:0009570//chloroplast stroma;GO:0009579//thylakoid	ko01100//Metabolic pathways;ko00061//Fatty acid biosynthesis
Unigene37389_All	301	114.182	300.202	1.3946	Up	1.0664e-129	1.831e-127	gi|359485606|ref|XP_003633295.1|	69.3	1e-11	PREDICTED: uncharacterized protein LOC100853570 [Vitis vinifera]	--	--	--	--	sp|P17816|GRP1_HORVU	73.9	2e-14	Glycine-rich cell wall structural protein OS=Hordeum vulgare GN=GRP PE=2 SV=1	XF0818	57.4	6e-09	COG2730	Endoglucanase	K12741	1e-12	69.3	aly:ARALYDRAFT_493936	heterogeneous nuclear ribonucleoprotein A1/A3	-	-	-	ko03040//Spliceosome
CL8690.Contig4_All	1136	9.6565	42.9666	2.1536	Up	8.263e-129	1.4164e-126	gi|17066703|gb|AAL35364.1|AF442386_1	454.1	1e-126	peroxidase [Capsicum annuum]	gi|72534121|emb|AJ810534.1|	123	4e-25	Senecio squalidus ssp gene for stigma specific peroxidase, exons 1-3,, allele SSP3 allele SSP3	sp|Q9XIV8|PERN1_TOBAC	421	3e-118	Peroxidase N1 OS=Nicotiana tabacum GN=poxN1 PE=1 SV=1	--	--	--	--	--	K00430	9e-117	418	rcu:RCOM_1182920	peroxidase [EC:1.11.1.7]	-	GO:0016491//oxidoreductase activity;GO:0005488//binding	-	ko01110//Biosynthesis of secondary metabolites;ko00940//Phenylpropanoid biosynthesis;ko01100//Metabolic pathways;ko00360//Phenylalanine metabolism
CL12004.Contig5_All	1423	20.8264	57.8982	1.4751	Up	1.0656e-128	1.8233e-126	gi|75324836|sp|Q6V4H0.1|10HGO_CATRO	583.2	3e-165	RecName: Full=8-hydroxygeraniol dehydrogenase; Short=Cr10HGO >gi|34013695|gb|AAQ55962.1| 10-hydroxygeraniol oxidoreductase [Catharanthus roseus]	gi|82941434|dbj|AB243010.1|	147	3e-32	Codonopsis lanceolata mRNA for 10-hydroxygeraniol oxidoreductase, complete cds	sp|Q6V4H0|10HGO_CATRO	583	1e-166	8-hydroxygeraniol dehydrogenase OS=Catharanthus roseus GN=10HGO PE=1 SV=1	SMc00680	376	6e-104	COG1064	Zn-dependent alcohol dehydrogenases	K00083	1e-158	558	pop:POPTR_667694	cinnamyl-alcohol dehydrogenase [EC:1.1.1.195]	GO:0009626//plant-type hypersensitive response;GO:0009617//response to bacterium;GO:0009809//lignin biosynthetic process;GO:0055114//oxidation-reduction process	GO:0045551//cinnamyl-alcohol dehydrogenase activity;GO:0018456//aryl-alcohol dehydrogenase (NAD+) activity;GO:0008270//zinc ion binding;GO:0000166//nucleotide binding;GO:0046029//mannitol dehydrogenase activity	-	ko01110//Biosynthesis of secondary metabolites;ko00940//Phenylpropanoid biosynthesis;ko01100//Metabolic pathways
Unigene2170_All	755	4.1011	40.3467	3.2984	Up	1.2692e-128	2.168e-126	gi|27803890|gb|AAO22065.1|	359.8	2e-98	NtPRp27-like protein [Solanum tuberosum]	gi|396318180|gb|JN696114.1|	176	2e-41	Olea europaea subsp. europaea PRp27-like protein mRNA, complete cds	--	--	--	--	--	--	--	--	--	--	--	--	--	--	GO:0006952//defense response	-	GO:0005576//extracellular region	--
CL3108.Contig1_All	1646	30.5545	7.1158	-2.1023	Down	1.6558e-128	2.8236e-126	gi|225458016|ref|XP_002276739.1|	740.7	0	PREDICTED: endoglucanase 24 [Vitis vinifera] >gi|302142640|emb|CBI19843.3| unnamed protein product [Vitis vinifera]	gi|359492221|ref|XM_002276703.2|	172	7e-40	PREDICTED: Vitis vinifera endoglucanase 24-like (LOC100262603), mRNA	sp|Q9FXI9|GUN2_ARATH	702	0	Endoglucanase 2 OS=Arabidopsis thaliana GN=At1g19940 PE=2 SV=1	--	--	--	--	--	K01179	5e-106	383	osa:4347660	endoglucanase [EC:3.2.1.4]	GO:0048653//anther development;GO:0016126//sterol biosynthetic process;GO:0009825//multidimensional cell growth;GO:0009664//plant-type cell wall organization;GO:0010075//regulation of meristem growth;GO:0007389//pattern specification process;GO:0043481//anthocyanin accumulation in tissues in response to UV light;GO:0048767//root hair elongation;GO:0006084//acetyl-CoA metabolic process;GO:0005982/…	GO:0008810//cellulase activity	GO:0016023//cytoplasmic membrane-bounded vesicle;GO:0005576//extracellular region;GO:0005886//plasma membrane	ko01100//Metabolic pathways;ko00500//Starch and sucrose metabolism
CL581.Contig3_All	750	0.5898	28.4428	5.5917	Up	2.5826e-128	4.3963e-126	--	--	--	--	--	--	--	--	--	--	--	--	--	--	--	--	--	--	--	--	--	--	-	-	-	--
Unigene26814_All	1465	38.2546	84.0535	1.1357	Up	3.4281e-128	5.8256e-126	gi|359477168|ref|XP_002272978.2|	396.4	5e-109	PREDICTED: probable protein phosphatase 2C 73-like [Vitis vinifera]	gi|359477167|ref|XM_002272942.2|	69.9	7e-09	PREDICTED: Vitis vinifera probable protein phosphatase 2C 73-like (LOC100256894), mRNA	sp|Q9M9W9|P2C34_ARATH	362	2e-100	Probable protein phosphatase 2C 34 OS=Arabidopsis thaliana GN=At3g05640 PE=2 SV=1	SPAC2G11.07c	98.6	2e-20	COG0631	Serine/threonine protein phosphatase	K04345	3e-27	121	ath:AT2G20050	protein kinase A [EC:2.7.11.11]	GO:0042538//hyperosmotic salinity response;GO:0009414//response to water deprivation;GO:0009409//response to cold;GO:0009737//response to abscisic acid stimulus	GO:0004721//phosphoprotein phosphatase activity	-	--
Unigene15609_All	1348	8.7284	37.2995	2.0954	Up	3.9453e-128	6.693e-126	gi|225465837|ref|XP_002264626.1|	572	6e-162	PREDICTED: aspartic proteinase nepenthesin-1-like isoform 1 [Vitis vinifera]	gi|269996069|gb|AC238911.3|	69.9	6e-09	Solanum lycopersicum strain Heinz 1706 chromosome 1 clone hba-140o23 map 1, complete sequence	sp|Q9LHE3|ASPG2_ARATH	191	1e-48	Protein ASPARTIC PROTEASE IN GUARD CELL 2 OS=Arabidopsis thaliana GN=ASPG2 PE=2 SV=1	--	--	--	--	--	K00924	2e-22	105	ath:AT5G22850	[EC:2.7.1.-]	GO:0006508//proteolysis	GO:0004190//aspartic-type endopeptidase activity	GO:0005576//extracellular region;GO:0009505//plant-type cell wall	--
Unigene25562_All	1912	2.3134	17.6788	2.9339	Up	2.3805e-127	4.0246e-125	gi|225450265|ref|XP_002269745.1|	441.4	2e-122	PREDICTED: uncharacterized protein LOC100242579 [Vitis vinifera]	--	--	--	--	--	--	--	--	--	--	--	--	--	--	--	--	--	--	-	-	-	--
CL6271.Contig3_All	669	13.6864	66.7687	2.2864	Up	4.9808e-127	8.4065e-125	gi|27529852|dbj|BAC53941.1|	235.7	3e-61	H2A histone [Nicotiana tabacum]	gi|25989346|gb|AY063460.1|	196	2e-47	Helianthus tuberosus cyclin D1 (CycD1;1) mRNA, complete cds	sp|P25469|H2A1_SOLLC	230	5e-61	Histone H2A.1 OS=Solanum lycopersicum PE=2 SV=1	YDR225w	169	3e-42	COG5262	Histone H2A	K11251	3e-61	232	rcu:RCOM_1433070	histone H2A	GO:0009651//response to salt stress;GO:0006816//calcium ion transport;GO:0007030//Golgi organization;GO:0006334//nucleosome assembly	GO:0003677//DNA binding	GO:0000786//nucleosome;GO:0005730//nucleolus	--
Unigene26566_All	1623	7.631	31.5831	2.0492	Up	6.1892e-127	1.0428e-124	gi|255555269|ref|XP_002518671.1|	500.7	2e-140	UDP-glucosyltransferase, putative [Ricinus communis] >gi|223542052|gb|EEF43596.1| UDP-glucosyltransferase, putative [Ricinus communis]	--	--	--	--	sp|O22182|U84B1_ARATH	364	7e-101	UDP-glycosyltransferase 84B1 OS=Arabidopsis thaliana GN=UGT84B1 PE=2 SV=1	--	--	--	--	--	K13692	2e-141	500	rcu:RCOM_0811310	UDP-glucose:(indol-3-yl)acetate beta-D-glucosyltransferase [EC:2.4.1.121]	-	GO:0047215//indole-3-acetate beta-glucosyltransferase activity;GO:0010294//abscisic acid glucosyltransferase activity;GO:0080044//quercetin 7-O-glucosyltransferase activity	-	--
Unigene2427_All	1014	9.815	45.5888	2.2156	Up	1.8601e-126	3.1181e-124	gi|356555801|ref|XP_003546218.1|	88.6	1e-16	PREDICTED: pleiotropic drug resistance protein 1-like isoform 1 [Glycine max]	gi|20522007|dbj|AB075550.1|	341	8e-91	Nicotiana tabacum NtPDR1 mRNA for pleiotropic drug resistance like protein, complete cds	sp|Q76CU2|PDR1_TOBAC	539	1e-153	Pleiotropic drug resistance protein 1 OS=Nicotiana tabacum GN=PDR1 PE=2 SV=1	YDR406w_3	209	8e-54	COG1131	ABC-type multidrug transport system, ATPase component	K05681	5e-39	159	cme:CMS467C	ATP-binding cassette, subfamily G (WHITE), member 2	GO:0006200//ATP catabolic process	GO:0015439//heme-transporting ATPase activity;GO:0015416//organic phosphonate transmembrane-transporting ATPase activity;GO:0005524//ATP binding;GO:0015417//polyamine-transporting ATPase activity	GO:0016020//membrane	ko02010//ABC transporters;ko03040//Spliceosome
Unigene4570_All	935	0.5204	22.6722	5.4452	Up	4.3763e-126	7.3238e-124	gi|326493234|dbj|BAJ85078.1|	94.7	1e-18	predicted protein [Hordeum vulgare subsp. vulgare] >gi|326527975|dbj|BAJ89039.1| predicted protein [Hordeum vulgare subsp. vulgare]	--	--	--	--	sp|P32024|JI23_HORVU	92.4	3e-19	23 kDa jasmonate-induced protein OS=Hordeum vulgare PE=2 SV=1	--	--	--	--	--	--	--	--	--	--	-	-	-	--
Unigene14958_All	1795	0.5668	13.0255	4.5224	Up	5.0728e-126	8.4749e-124	gi|189909329|gb|ACE60600.1|	845.9	0	mannan synthase [Coffea canephora]	gi|189909330|gb|EU568116.1|	331	1e-87	Coffea arabica mannan synthase (ManS1) mRNA, complete cds	sp|Q6UDF0|CSLA1_CYATE	776	0	Mannan synthase 1 OS=Cyamopsis tetragonoloba GN=ManS PE=1 SV=1	aq_1407	102	3e-21	COG1215	Glycosyltransferases, probably involved in cell wall biogenesis	K13680	0	826	vvi:100263604	beta-mannan synthase [EC:2.4.1.32]	GO:0009294//DNA mediated transformation;GO:0009617//response to bacterium	GO:0051753//mannan synthase activity	-	--
CL2286.Contig1_All	1509	70.8194	30.2505	-1.2272	Down	8.8716e-126	1.4797e-123	gi|157273672|gb|ABV27490.1|	29.3	1e-124	fasciclin-like arabinogalactan protein 19 [Gossypium hirsutum]	gi|225319625|dbj|AK324186.1|	85.7	1e-13	Solanum lycopersicum cDNA, clone: LEFL1073BD04, HTC in leaf	sp|Q9SU13|FLA2_ARATH	411	4e-115	Fasciclin-like arabinogalactan protein 2 OS=Arabidopsis thaliana GN=FLA2 PE=1 SV=1	--	--	--	--	--	--	--	--	--	--	GO:0016132//brassinosteroid biosynthetic process;GO:0048767//root hair elongation;GO:0009651//response to salt stress;GO:0006084//acetyl-CoA metabolic process;GO:0006816//calcium ion transport;GO:0007030//Golgi organization;GO:0016126//sterol biosynthetic process	-	GO:0005774//vacuolar membrane;GO:0046658//anchored to plasma membrane	--
CL3723.Contig1_All	730	20.4198	76.441	1.9044	Up	2.0325e-125	3.3729e-123	gi|225441133|ref|XP_002265852.1|	307	1e-82	PREDICTED: thaumatin-like protein 1 [Vitis vinifera] >gi|297739994|emb|CBI30176.3| unnamed protein product [Vitis vinifera]	--	--	--	--	sp|O80327|TLP1_PYRPY	290	7e-79	Thaumatin-like protein 1 OS=Pyrus pyrifolia GN=TL1 PE=1 SV=1	--	--	--	--	--	--	--	--	--	--	-	-	-	--
Unigene9658_All	726	2.8636	36.9896	3.6912	Up	4.2433e-125	7.0299e-123	gi|225440562|ref|XP_002276542.1|	247.7	1e-64	PREDICTED: uncharacterized protein LOC100246012 [Vitis vinifera] >gi|297740272|emb|CBI30454.3| unnamed protein product [Vitis vinifera]	gi|403043769|ref|NM_001255776.2|	95.6	6e-17	Glycine max uncharacterized LOC100815307 (LOC100815307), mRNA	--	--	--	--	--	--	--	--	--	--	--	--	--	--	GO:0000041//transition metal ion transport	-	GO:0009507//chloroplast	--
CL1237.Contig3_All	532	105.677	230.04	1.1222	Up	4.9395e-125	8.1694e-123	--	--	--	--	--	--	--	--	--	--	--	--	--	--	--	--	--	--	--	--	--	--	-	-	-	--
CL3228.Contig1_All	1728	28.9766	6.9328	-2.0634	Down	5.9545e-125	9.8317e-123	gi|356553763|ref|XP_003545222.1|	421	2e-116	PREDICTED: peptide-N4-(N-acetyl-beta-glucosaminyl)asparagine amidase A-like [Glycine max]	--	--	--	--	sp|P81898|PNAA_PRUDU	303	2e-82	Peptide-N4-(N-acetyl-beta-glucosaminyl)asparagine amidase A OS=Prunus dulcis PE=1 SV=2	--	--	--	--	--	--	--	--	--	--	-	-	GO:0005773//vacuole	--
CL12702.Contig1_All	962	6.0694	38.285	2.6572	Up	7.3198e-125	1.2066e-122	gi|3702409|emb|CAA09765.1|	389.4	3e-107	beta-1,3-glucanase [Cichorium intybus x Cichorium endivia]	gi|296142020|gb|HM045423.1|	593	1e-166	Chrysanthemum x morifolium beta-1,3-glucanase PR2 mRNA, partial cds	sp|P23547|E13G_TOBAC	377	7e-105	Glucan endo-1,3-beta-glucosidase, acidic isoform GI9 OS=Nicotiana tabacum GN=PR2 PE=1 SV=1	--	--	--	--	--	--	--	--	--	--	GO:0008152//metabolic process	GO:0004553//hydrolase activity, hydrolyzing O-glycosyl compounds	GO:0005576//extracellular region	--
Unigene20574_All	1337	8.5025	36.4738	2.1009	Up	9.5949e-125	1.579e-122	gi|224084630|ref|XP_002307366.1|	395.6	8e-109	predicted protein [Populus trichocarpa] >gi|222856815|gb|EEE94362.1| predicted protein [Populus trichocarpa]	gi|388510211|gb|BT143378.1|	61.9	1e-06	Medicago truncatula clone JCVI-FLMt-4N19 unknown mRNA	--	--	--	--	--	--	--	--	--	--	--	--	--	--	GO:0046685//response to arsenic-containing substance	-	GO:0005829//cytosol;GO:0009506//plasmodesma;GO:0009505//plant-type cell wall;GO:0005794//Golgi apparatus;GO:0009507//chloroplast	--
CL6074.Contig2_All	1306	0.2032	15.2427	6.2291	Up	1.1373e-124	1.8685e-122	gi|240256188|ref|NP_195378.5|	75.9	1e-12	Late embryogenesis abundant (LEA) protein [Arabidopsis thaliana] >gi|332661276|gb|AEE86676.1| Late embryogenesis abundant (LEA) protein [Arabidopsis thaliana]	--	--	--	--	sp|P20075|LEAD8_DAUCA	120	2e-27	Embryonic protein DC-8 OS=Daucus carota PE=3 SV=1	STM0747	64.7	3e-10	COG3064	Membrane protein involved in colicin uptake	K08288	1e-06	53.1	rcu:RCOM_0342850	protein kinase C substrate 80K-H	-	-	-	ko03040//Spliceosome;ko03013//RNA transport;ko04141//Protein processing in endoplasmic reticulum
CL7505.Contig2_All	1485	0.0596	12.7156	7.7371	Up	1.2481e-124	2.0471e-122	gi|224145263|ref|XP_002325582.1|	203.4	7e-51	predicted protein [Populus trichocarpa] >gi|222862457|gb|EEE99963.1| predicted protein [Populus trichocarpa]	--	--	--	--	sp|Q39846|SBP65_SOYBN	148	7e-36	Seed biotin-containing protein SBP65 OS=Glycine max GN=SBP65 PE=1 SV=1	--	--	--	--	--	--	--	--	--	--	-	-	-	--
Unigene4372_All	1961	0.609	12.1272	4.3157	Up	2.1039e-124	3.4451e-122	gi|255575021|ref|XP_002528416.1|	796.6	0	amino acid transporter, putative [Ricinus communis] >gi|223532152|gb|EEF33958.1| amino acid transporter, putative [Ricinus communis]	gi|357483986|ref|XM_003612232.1|	117	4e-23	Medicago truncatula Lysine/histidine transporter (MTR_5g023240) mRNA, complete cds	sp|Q9SX98|LHTL8_ARATH	598	3e-171	Lysine histidine transporter-like 8 OS=Arabidopsis thaliana GN=AATL1 PE=1 SV=1	YJR001w	75.5	3e-13	COG0814	Amino acid permeases	K15015	1e-16	86.7	aly:ARALYDRAFT_486994	solute carrier family 32 (vesicular inhibitory amino acid transporter)	GO:0010075//regulation of meristem growth;GO:0006865//amino acid transport	GO:0015171//amino acid transmembrane transporter activity	GO:0005886//plasma membrane;GO:0016021//integral to membrane	--
CL3511.Contig1_All	2836	17.5777	4.2085	-2.0624	Down	2.4914e-124	4.0729e-122	gi|297746163|emb|CBI16219.3|	1384	0	unnamed protein product [Vitis vinifera]	gi|15186759|gb|AF283505.1|	759	0	Daucus carota KRP120-2 mRNA, complete cds	sp|O23826|K125_TOBAC	727	0	125 kDa kinesin-related protein OS=Nicotiana tabacum GN=TKRP125 PE=1 SV=1	SPAC25G10.07c	302	2e-81	COG5059	Kinesin-like protein	K10398	0	1384	vvi:100255345	kinesin family member 11	GO:0006275//regulation of DNA replication;GO:0051567//histone H3-K9 methylation;GO:0010389//regulation of G2/M transition of mitotic cell cycle;GO:0006342//chromatin silencing;GO:0007020//microtubule nucleation;GO:0007018//microtubule-based movement	GO:0003777//microtubule motor activity;GO:0005524//ATP binding	GO:0005874//microtubule;GO:0005886//plasma membrane	--
Unigene20433_All	777	27.0407	85.745	1.6649	Up	2.896e-124	4.7265e-122	gi|224111558|ref|XP_002315899.1|	186.8	2e-46	predicted protein [Populus trichocarpa] >gi|118487599|gb|ABK95625.1| unknown [Populus trichocarpa] >gi|222864939|gb|EEF02070.1| predicted protein [Populus trichocarpa]	--	--	--	--	--	--	--	--	--	--	--	--	--	--	--	--	--	--	-	-	-	--
CL12125.Contig4_All	1747	28.6108	64.6225	1.1755	Up	2.9883e-124	4.8692e-122	gi|15077107|gb|AAK83073.1|AF288920_1	988.4	0	putative cytosolic NADP-malic enzyme [Flaveria pringlei]	gi|6706332|emb|AJ132257.1|	622	1e-175	Apium graveolens mRNA for NADP-dependent malate dehydrogenase (decarboxylating)	sp|P12628|MAOX_PHAVU	890	0	NADP-dependent malic enzyme OS=Phaseolus vulgaris GN=ME1 PE=2 SV=1	sfcA	425	1e-118	COG0281	Malic enzyme	K00029	0	903	gmx:100818219	malate dehydrogenase (oxaloacetate-decarboxylating)(NADP+) [EC:1.1.1.40]	GO:0006108//malate metabolic process;GO:0055114//oxidation-reduction process	GO:0051287//NAD binding;GO:0046872//metal ion binding;GO:0016619//malate dehydrogenase (oxaloacetate-decarboxylating) activity	-	ko01100//Metabolic pathways;ko00620//Pyruvate metabolism;ko00710//Carbon fixation in photosynthetic organisms
CL13763.Contig1_All	1148	122.411	60.1296	-1.0256	Down	6.6742e-124	1.0839e-121	gi|356552769|ref|XP_003544735.1|	350.5	2e-95	PREDICTED: bidirectional sugar transporter SWEET1-like [Glycine max]	gi|297850563|ref|XM_002893117.1|	81.8	1e-12	Arabidopsis lyrata subsp. lyrata nodulin MtN3 family protein, mRNA	sp|Q8L9J7|SWET1_ARATH	342	2e-94	Bidirectional sugar transporter SWEET1 OS=Arabidopsis thaliana GN=SWEET1 PE=1 SV=1	--	--	--	--	--	K15382	2e-96	350	gmx:100799083	solute carrier family 50 (sugar transporter)	GO:0008643//carbohydrate transport	GO:0051119//sugar transmembrane transporter activity	GO:0005887//integral to plasma membrane;GO:0016023//cytoplasmic membrane-bounded vesicle	--
CL12565.Contig1_All	894	4.9477	37.0624	2.9051	Up	1.2685e-123	2.0567e-121	gi|388509766|gb|AFK42949.1|	307	2e-82	unknown [Medicago truncatula]	gi|356573973|ref|XM_003555081.1|	170	1e-39	PREDICTED: Glycine max LOB domain-containing protein 41-like (LOC100786490), mRNA	sp|Q9M886|LBD41_ARATH	274	4e-74	LOB domain-containing protein 41 OS=Arabidopsis thaliana GN=LBD41 PE=2 SV=1	--	--	--	--	--	K01955	8e-06	49.3	vvi:100262205	carbamoyl-phosphate synthase large subunit [EC:6.3.5.5]	GO:0001666//response to hypoxia;GO:0009862//systemic acquired resistance, salicylic acid mediated signaling pathway;GO:0009739//response to gibberellin stimulus;GO:0006355//regulation of transcription, DNA-dependent;GO:0010310//regulation of hydrogen peroxide metabolic process	-	GO:0005634//nucleus	ko01100//Metabolic pathways;ko00250//Alanine, aspartate and glutamate metabolism;ko00240//Pyrimidine metabolism
CL407.Contig2_All	1794	1.7999	16.6819	3.2123	Up	2.3525e-123	3.8081e-121	gi|225453814|ref|XP_002271652.1|	500.7	2e-140	PREDICTED: cytochrome P450 76C4 [Vitis vinifera]	gi|58397745|gb|AY870919.1|	379	1e-102	Tanacetum vulgare isolate cy450P3D4_5 cytochrome P450 gene, partial cds	sp|Q8VWZ7|C76B6_CATRO	475	3e-134	Geraniol 8-hydroxylase OS=Catharanthus roseus GN=CYP76B6 PE=1 SV=1	alr1450	113	9e-25	COG2124	Cytochrome P450	K00517	3e-109	394	osa:4348172	[EC:1.14.-.-]	GO:0016099//monoterpenoid biosynthetic process	GO:0016709//oxidoreductase activity, acting on paired donors, with incorporation or reduction of molecular oxygen, NADH or NADPH as one donor, and incorporation of one atom of oxygen;GO:0005488//binding	GO:0016020//membrane	ko01110//Biosynthesis of secondary metabolites;ko00945//Stilbenoid, diarylheptanoid and gingerol biosynthesis;ko01100//Metabolic pathways;ko00903//Limonene and pinene degradation;ko00904//Diterpenoid biosynthesis
Unigene18409_All	1847	1.1256	14.3466	3.6719	Up	6.1158e-123	9.8835e-121	gi|359478224|ref|XP_003632089.1|	550.4	3e-155	PREDICTED: cytochrome P450 76C1-like [Vitis vinifera]	gi|391224492|gb|AC246921.1|	67.9	3e-08	Solanum lycopersicum chromosome 3 clone MboI0117D14, complete sequence >gi|393393891|gb|AC246987.1| Solanum lycopersicum chromosome 3 clone MboI0117D14, complete sequence	sp|P37120|C75A2_SOLME	332	3e-91	Flavonoid 3',5'-hydroxylase OS=Solanum melongena GN=CYP75A2 PE=2 SV=1	BH0579	114	4e-25	COG2124	Cytochrome P450	K13083	7e-94	343	mtr:MTR_144s0009	cytochrome P450, family 75, subfamily A (flavonoid 3',5'-hydroxylase) [EC:1.14.13.88]	-	GO:0005488//binding;GO:0016491//oxidoreductase activity	-	ko01110//Biosynthesis of secondary metabolites;ko00941//Flavonoid biosynthesis;ko01100//Metabolic pathways;ko00944//Flavone and flavonol biosynthesis
CL4243.Contig1_All	1465	23.46	3.4047	-2.7846	Down	2.001e-122	3.2232e-120	gi|225464982|ref|XP_002277132.1|	396.7	4e-109	PREDICTED: CMP-N-acetylneuraminate-beta-galactosamide-alpha-2,3-sialyltransferase 1-like [Vitis vinifera]	gi|357471706|ref|XM_003606090.1|	111	2e-21	Medicago truncatula Beta-galactoside alpha-2,6-sialyltransferase (MTR_4g053520) mRNA, complete cds	--	--	--	--	--	--	--	--	--	--	--	--	--	--	-	GO:0008373//sialyltransferase activity	GO:0005794//Golgi apparatus;GO:0016020//membrane	--
CL6208.Contig1_All	1886	22.4682	4.5101	-2.3167	Down	2.5442e-122	4.0916e-120	gi|37993667|gb|AAR06919.1|	656.8	0	UDP-glycosyltransferase 88B1 [Stevia rebaudiana]	gi|37993666|gb|AY345981.1|	325	9e-86	Stevia rebaudiana UDP-glycosyltransferase 88B1 mRNA, complete cds	sp|Q4R1I9|ANGLT_ROSHC	436	3e-122	Anthocyanidin 5,3-O-glucosyltransferase OS=Rosa hybrid cultivar GN=RhGT1 PE=2 SV=1	--	--	--	--	--	K13263	3e-107	387	gmx:100101902	isoflavone 7-O-glucosyltransferase [EC:2.4.1.170]	-	GO:0035251//UDP-glucosyltransferase activity	-	ko00943//Isoflavonoid biosynthesis
CL7893.Contig4_All	1230	24.1662	2.6069	-3.2126	Down	2.7347e-122	4.3908e-120	gi|225448813|ref|XP_002276028.1|	459.1	5e-128	PREDICTED: 3-ketoacyl-CoA synthase 12-like [Vitis vinifera]	gi|225448812|ref|XM_002275992.1|	113	4e-22	PREDICTED: Vitis vinifera 3-ketoacyl-CoA synthase 12-like (LOC100251892), mRNA	sp|Q9SIB2|KCS12_ARATH	442	1e-124	3-ketoacyl-CoA synthase 12 OS=Arabidopsis thaliana GN=KCS12 PE=2 SV=1	DRA0326	64.7	3e-10	COG3424	Predicted naringenin-chalcone synthase	K15397	3e-88	323	pop:POPTR_566626	3-ketoacyl-CoA synthase [EC:2.3.1.-]	GO:0006633//fatty acid biosynthetic process;GO:0009409//response to cold;GO:0009416//response to light stimulus	GO:0016747//transferase activity, transferring acyl groups other than amino-acyl groups	GO:0005576//extracellular region;GO:0016020//membrane;GO:0005783//endoplasmic reticulum	ko01110//Biosynthesis of secondary metabolites;ko00062//Fatty acid elongation
Unigene9869_All	217	0	82.0916	16.3249	Up	9.88e-122	1.5812e-119	--	--	--	--	--	--	--	--	--	--	--	--	--	--	--	--	--	--	--	--	--	--	-	-	-	--
Unigene9430_All	760	13.037	59.4186	2.1883	Up	1.0626e-121	1.6978e-119	gi|118483793|gb|ABK93789.1|	198.7	6e-50	unknown [Populus trichocarpa]	--	--	--	--	sp|P13240|DR206_PEA	75.9	2e-14	Disease resistance response protein 206 OS=Pisum sativum GN=PI206 PE=2 SV=2	--	--	--	--	--	--	--	--	--	--	GO:0006952//defense response;GO:0009807//lignan biosynthetic process	-	GO:0005576//extracellular region;GO:0005618//cell wall	--
Unigene15679_All	1342	61.9655	23.2961	-1.4114	Down	1.5469e-121	2.4676e-119	gi|118486691|gb|ABK95182.1|	512.7	5e-144	unknown [Populus trichocarpa]	gi|392932952|gb|JN231489.1|	398	1e-108	Helianthus annuus genotype RHA801 RD-22 like protein gene, partial cds	sp|Q08298|RD22_ARATH	451	3e-127	Dehydration-responsive protein RD22 OS=Arabidopsis thaliana GN=RD22 PE=2 SV=1	--	--	--	--	--	--	--	--	--	--	GO:0009737//response to abscisic acid stimulus;GO:0009269//response to desiccation;GO:0009651//response to salt stress;GO:0009409//response to cold	GO:0045735//nutrient reservoir activity	GO:0005802//trans-Golgi network;GO:0005576//extracellular region;GO:0005794//Golgi apparatus;GO:0005768//endosome	--
Unigene22343_All	1096	1.8565	23.8114	3.681	Up	2.3974e-121	3.8183e-119	gi|9971221|dbj|BAB12439.1|	509.6	3e-143	gibberellin 3b-hydroxylase No3 [Lactuca sativa]	gi|9971220|dbj|AB031203.1|	452	1e-124	Lactuca sativa Ls3h3 mRNA for gibberellin 3b-hydroxylase No3, complete cds	sp|Q39103|G3OX1_ARATH	291	6e-79	Gibberellin 3-beta-dioxygenase 1 OS=Arabidopsis thaliana GN=GA4 PE=1 SV=2	YPO1316	90.1	6e-18	COG3491	Isopenicillin N synthase and related dioxygenases	K04124	2e-106	384	pop:POPTR_578149	gibberellin 3-beta-dioxygenase [EC:1.14.11.15]	GO:0050896//response to stimulus;GO:0008152//metabolic process	GO:0016706//oxidoreductase activity, acting on paired donors, with incorporation or reduction of molecular oxygen, 2-oxoglutarate as one donor, and incorporation of one atom each of oxygen into both donors	-	ko01110//Biosynthesis of secondary metabolites;ko00904//Diterpenoid biosynthesis
Unigene25799_All	1253	3.5655	26.1948	2.8771	Up	2.8686e-121	4.5614e-119	gi|147799469|emb|CAN70607.1|	60.8	4e-08	hypothetical protein VITISV_040197 [Vitis vinifera]	gi|356518151|ref|XR_136619.1|	61.9	1e-06	PREDICTED: Glycine max uncharacterized LOC100804570 (LOC100804570), miscRNA	--	--	--	--	--	--	--	--	--	--	--	--	--	--	-	-	-	--
CL3941.Contig2_All	268	15.6795	119.812	2.9338	Up	4.6601e-121	7.3863e-119	gi|73919914|sp|Q5MYA4.3|H32_CICIN	87.8	4e-17	RecName: Full=Histone H3.2 >gi|40217937|gb|AAR82893.1| histone H3 protein [Cichorium intybus]	gi|357452628|ref|XM_003596543.1|	123	9e-26	Medicago truncatula Histone H3 (MTR_2g082370) mRNA, complete cds	sp|Q5MYA4|H32_CICIN	87.8	1e-18	Histone H3.2 OS=Cichorium intybus PE=2 SV=3	SPBC1105.11c	77.8	4e-15	COG2036	Histones H3 and H4	K11253	1e-17	86.3	ota:Ot11g02340	histone H3	GO:0006334//nucleosome assembly	GO:0003677//DNA binding	GO:0000786//nucleosome;GO:0005634//nucleus	--
CL1965.Contig3_All	2050	15.9022	41.4716	1.3829	Up	1.3044e-120	2.0641e-118	gi|358344028|ref|XP_003636096.1|	104	9e-21	hypothetical protein MTR_027s0011 [Medicago truncatula] >gi|355502031|gb|AES83234.1| hypothetical protein MTR_027s0011 [Medicago truncatula]	--	--	--	--	sp|P31568|YCF2_OENPI	80.1	4e-15	Protein ycf2 (Fragment) OS=Oenothera picensis GN=ycf2 PE=3 SV=1	YLR106c	75.5	3e-13	COG5271	AAA ATPase containing von Willebrand factor type A (vWA) domain	K14306	3e-14	79	vvi:100265039	nuclear pore complex protein Nup62	-	-	GO:0043231//intracellular membrane-bounded organelle	ko03013//RNA transport
Unigene5754_All	622	116.556	40.1671	-1.5369	Down	2.4541e-120	3.8773e-118	gi|321272239|gb|ADW80126.1|	180.3	1e-44	hybrid proline-rich protein [Gossypium hirsutum]	gi|402743599|ref|NM_001248169.2|	107	1e-20	Glycine max proline-rich protein (SBPRP), mRNA	sp|P14009|14KD_DAUCA	130	6e-31	14 kDa proline-rich protein DC2.15 OS=Daucus carota PE=2 SV=1	--	--	--	--	--	--	--	--	--	--	GO:0006869//lipid transport	-	-	--
CL13128.Contig1_All	1595	49.4187	18.0652	-1.4518	Down	3.1245e-120	4.9286e-118	gi|255589834|ref|XP_002535101.1|	513.5	3e-144	sarcosine oxidase, putative [Ricinus communis] >gi|223524032|gb|EEF27281.1| sarcosine oxidase, putative [Ricinus communis]	gi|330250293|gb|CP002685.1|	63.9	5e-07	Arabidopsis thaliana chromosome 2, complete sequence	sp|Q9SJA7|SOX_ARATH	494	4e-140	Probable sarcosine oxidase OS=Arabidopsis thaliana GN=At2g24580 PE=2 SV=1	STM1160	154	3e-37	COG0665	Glycine/D-amino acid oxidases (deaminating)	K00306	5e-114	409	bdi:100834553	sarcosine oxidase / L-pipecolate oxidase [EC:1.5.3.1 1.5.3.7]	GO:0008152//metabolic process	GO:0008115//sarcosine oxidase activity	GO:0005737//cytoplasm	ko01100//Metabolic pathways;ko00310//Lysine degradation;ko04146//Peroxisome;ko00260//Glycine, serine and threonine metabolism
Unigene35095_All	428	35.3449	128.506	1.8623	Up	5.2298e-120	8.2234e-118	gi|255545368|ref|XP_002513744.1|	117.1	7e-26	protein disulfide isomerase, putative [Ricinus communis] >gi|223546830|gb|EEF48327.1| protein disulfide isomerase, putative [Ricinus communis]	gi|19653|emb|Z11499.1|	67.9	7e-09	M.sativa mRNA for protein disulfide isomerase	sp|Q43116|PDI_RICCO	117	3e-27	Protein disulfide-isomerase OS=Ricinus communis PE=2 SV=1	SPAC1F5.02	53.1	2e-07	COG0526	Thiol-disulfide isomerase and thioredoxins	K09580	8e-27	117	rcu:RCOM_1030540	protein disulfide-isomerase A1 [EC:5.3.4.1]	GO:0006662//glycerol ether metabolic process;GO:0048316//seed development;GO:0034976//response to endoplasmic reticulum stress;GO:0009651//response to salt stress;GO:0045454//cell redox homeostasis;GO:0043067//regulation of programmed cell death;GO:0010043//response to zinc ion;GO:0046686//response to cadmium ion;GO:0009790//embryo development	GO:0009055//electron carrier activity;GO:0016853//isomerase activity;GO:0016757//transferase activity, transferring glycosyl groups;GO:0015035//protein disulfide oxidoreductase activity	GO:0000327//lytic vacuole within protein storage vacuole;GO:0009505//plant-type cell wall;GO:0009579//thylakoid;GO:0009507//chloroplast;GO:0005783//endoplasmic reticulum;GO:0005886//plasma membrane	ko04141//Protein processing in endoplasmic reticulum
Unigene13374_All	691	49.6099	7.4762	-2.7303	Down	1.3792e-119	2.1584e-117	gi|357486433|ref|XP_003613504.1|	142.5	4e-33	Wall-associated receptor kinase-like protein [Medicago truncatula] >gi|355514839|gb|AES96462.1| Wall-associated receptor kinase-like protein [Medicago truncatula]	--	--	--	--	--	--	--	--	--	--	--	--	--	--	--	--	--	--	-	GO:0016301//kinase activity	-	--
Unigene20567_All	578	26.555	95.6186	1.8483	Up	2.2698e-119	3.5465e-117	gi|224125826|ref|XP_002319684.1|	62	5e-09	predicted protein [Populus trichocarpa] >gi|222858060|gb|EEE95607.1| predicted protein [Populus trichocarpa]	--	--	--	--	sp|Q9LD90|CBF5_ARATH	73.2	1e-13	H/ACA ribonucleoprotein complex subunit 4 OS=Arabidopsis thaliana GN=CBF5 PE=1 SV=1	aq_2032	70.1	2e-12	COG0532	Translation initiation factor 2 (IF-2; GTPase)	K11131	7e-16	81.6	osa:4332935	H/ACA ribonucleoprotein complex subunit 4 [EC:5.4.99.-]	-	-	-	ko03008//Ribosome biogenesis in eukaryotes
CL6208.Contig4_All	1964	21.5083	4.4444	-2.2748	Down	2.6458e-119	4.1274e-117	gi|37993667|gb|AAR06919.1|	656.8	0	UDP-glycosyltransferase 88B1 [Stevia rebaudiana]	gi|37993666|gb|AY345981.1|	325	9e-86	Stevia rebaudiana UDP-glycosyltransferase 88B1 mRNA, complete cds	sp|Q4R1I9|ANGLT_ROSHC	436	3e-122	Anthocyanidin 5,3-O-glucosyltransferase OS=Rosa hybrid cultivar GN=RhGT1 PE=2 SV=1	--	--	--	--	--	K13263	3e-107	387	gmx:100101902	isoflavone 7-O-glucosyltransferase [EC:2.4.1.170]	-	GO:0035251//UDP-glucosyltransferase activity	-	ko00943//Isoflavonoid biosynthesis
CL14808.Contig3_All	1989	0.8673	12.4267	3.8408	Up	6.2809e-119	9.7674e-117	gi|225457674|ref|XP_002276269.1|	1057.7	0	PREDICTED: pyrophosphate--fructose 6-phosphate 1-phosphotransferase subunit alpha-like [Vitis vinifera]	gi|225457673|ref|XM_002276233.1|	969	0	PREDICTED: Vitis vinifera pyrophosphate--fructose 6-phosphate 1-phosphotransferase subunit alpha-like (LOC100249662), mRNA	sp|Q41140|PFPA_RICCO	1042	0	Pyrophosphate--fructose 6-phosphate 1-phosphotransferase subunit alpha OS=Ricinus communis GN=PFP-ALPHA PE=3 SV=1	TP0542	372	2e-102	COG0205	6-phosphofructokinase	K00895	0	1057	vvi:100249662	pyrophosphate--fructose-6-phosphate 1-phosphotransferase [EC:2.7.1.90]	GO:0009744//response to sucrose stimulus;GO:0016310//phosphorylation;GO:0006096//glycolysis;GO:0009749//response to glucose stimulus;GO:0009750//response to fructose stimulus;GO:0015979//photosynthesis	GO:0003872//6-phosphofructokinase activity;GO:0047334//diphosphate-fructose-6-phosphate 1-phosphotransferase activity;GO:0005524//ATP binding	GO:0005945//6-phosphofructokinase complex	ko00051//Fructose and mannose metabolism
Unigene42174_All	211	34.1704	184.049	2.4293	Up	6.6682e-119	1.0353e-116	gi|168237|gb|AAA33375.1|	60.5	8e-09	hydroxyproline-rich protein [Helianthus annuus] >gi|445130|prf||1908433A Hyp-rich glycoprotein	gi|168236|gb|M76546.1|HNNHPRG	165	2e-38	Helianthus annuus hydroxyproline-rich protein gene, complete cds	sp|Q38913|EXTN1_ARATH	123	2e-29	Extensin-1 OS=Arabidopsis thaliana GN=EXT1 PE=2 SV=2	Rv1078	54.7	4e-08	COG1714	Predicted membrane protein/domain	K01115	5e-14	73.9	vcn:VOLCADRAFT_99471	phospholipase D [EC:3.1.4.4]	GO:0043161//proteasomal ubiquitin-dependent protein catabolic process;GO:0009753//response to jasmonic acid stimulus;GO:0043248//proteasome assembly;GO:0048767//root hair elongation;GO:0009735//response to cytokinin stimulus;GO:0051788//response to misfolded protein;GO:0009611//response to wounding;GO:0009751//response to salicylic acid stimulus;GO:0009737//response to abscisic acid stimulus;GO:0…	GO:0005199//structural constituent of cell wall	GO:0005634//nucleus	ko01100//Metabolic pathways;ko00565//Ether lipid metabolism;ko00564//Glycerophospholipid metabolism;ko04144//Endocytosis
Unigene15787_All	1802	17.0598	45.2514	1.4074	Up	7.7948e-119	1.2084e-116	gi|255547996|ref|XP_002515055.1|	817.4	0	hydrolase, hydrolyzing O-glycosyl compounds, putative [Ricinus communis] >gi|223546106|gb|EEF47609.1| hydrolase, hydrolyzing O-glycosyl compounds, putative [Ricinus communis]	gi|158508739|gb|AC213013.1|	79.8	9e-12	Populus trichocarpa clone POP018-B03, complete sequence	--	--	--	--	--	--	--	--	--	--	--	--	--	--	GO:0005975//carbohydrate metabolic process	GO:0004553//hydrolase activity, hydrolyzing O-glycosyl compounds;GO:0043169//cation binding	GO:0009507//chloroplast	--
Unigene7917_All	1629	28.9998	6.8893	-2.0736	Down	9.7634e-119	1.5112e-116	gi|359475174|ref|XP_003631609.1|	571.6	1e-161	PREDICTED: probable receptor-like serine/threonine-protein kinase At4g34500-like [Vitis vinifera]	gi|357467270|ref|XM_003603872.1|	313	3e-82	Medicago truncatula Protein kinase family protein (MTR_3g116590) mRNA, complete cds	sp|Q6NKZ9|Y4345_ARATH	551	3e-157	Probable receptor-like serine/threonine-protein kinase At4g34500 OS=Arabidopsis thaliana GN=At4g34500 PE=2 SV=1	BS_yloP_1	103	1e-21	COG0515	Serine/threonine protein kinase	K04733	2e-82	305	smo:SELMODRAFT_159261	interleukin-1 receptor-associated kinase 4 [EC:2.7.11.1]	GO:0006468//protein phosphorylation	GO:0005524//ATP binding;GO:0004674//protein serine/threonine kinase activity	GO:0005634//nucleus	ko04626//Plant-pathogen interaction
CL12516.Contig3_All	2922	25.8857	9.2819	-1.4797	Down	1.0222e-118	1.5796e-116	gi|225470678|ref|XP_002269786.1|	1350.1	0	PREDICTED: subtilisin-like protease [Vitis vinifera] >gi|296090288|emb|CBI40107.3| unnamed protein product [Vitis vinifera]	gi|225470677|ref|XM_002269750.1|	581	1e-162	PREDICTED: Vitis vinifera subtilisin-like protease (LOC100245233), mRNA	sp|O65351|SUBL_ARATH	345	1e-94	Subtilisin-like protease OS=Arabidopsis thaliana GN=ARA12 PE=1 SV=1	BS_vpr	120	1e-26	COG1404	Subtilisin-like serine proteases	--	--	--	--	--	GO:0006508//proteolysis;GO:0043086//negative regulation of catalytic activity;GO:0000023//maltose metabolic process;GO:0019252//starch biosynthetic process;GO:0007020//microtubule nucleation;GO:0019761//glucosinolate biosynthetic process;GO:0043085//positive regulation of catalytic activity;GO:0009736//cytokinin mediated signaling pathway	GO:0042802//identical protein binding;GO:0004252//serine-type endopeptidase activity	GO:0048196//plant extracellular matrix;GO:0005618//cell wall;GO:0016023//cytoplasmic membrane-bounded vesicle;GO:0005576//extracellular region;GO:0016020//membrane	--
Unigene5683_All	597	16.7448	74.8213	2.1597	Up	1.8772e-118	2.8964e-116	gi|75276926|sp|O04848.1|H2AXA_ARATH	236.5	1e-61	RecName: Full=Probable histone H2AXa; AltName: Full=HTA5 >gi|15724304|gb|AAL06545.1|AF412092_1 At1g08880/F7G19_24 [Arabidopsis thaliana] >gi|1922944|gb|AAB70416.1| Strong similarity to Picea histone H2A (gb|X67819). ESTs gb|ATTS3874,gb|T46627,gb|T14194 come from this gene [Arabidopsis thaliana] >gi|20334750|gb|AAM16236.1| At1g08880/F7G19_24 [Arabidopsis thaliana]	gi|357512102|ref|XM_003626292.1|	208	5e-51	Medicago truncatula Histone H2A (MTR_7g114040) mRNA, complete cds	sp|O04848|H2AXA_ARATH	236	7e-63	Probable histone H2AXa OS=Arabidopsis thaliana GN=At1g08880 PE=1 SV=1	YBL003c	184	7e-47	COG5262	Histone H2A	K11251	2e-62	236	ath:AT1G08880	histone H2A	GO:0001510//RNA methylation;GO:0006334//nucleosome assembly;GO:0008283//cell proliferation	GO:0003677//DNA binding	GO:0000786//nucleosome;GO:0005730//nucleolus	--
CL11152.Contig2_All	575	8.5389	58.0887	2.7661	Up	2.0567e-118	3.1685e-116	gi|242036129|ref|XP_002465459.1|	259.6	1e-68	hypothetical protein SORBIDRAFT_01g039240 [Sorghum bicolor] >gi|241919313|gb|EER92457.1| hypothetical protein SORBIDRAFT_01g039240 [Sorghum bicolor]	gi|20447|emb|X53831.1|	212	3e-52	Parsley mRNA for histone H2A	sp|P19177|H2A_PETCR	254	2e-68	Histone H2A OS=Petroselinum crispum PE=2 SV=1	YDR225w	174	9e-44	COG5262	Histone H2A	K11251	2e-69	259	sbi:SORBI_01g039240	histone H2A	GO:0006334//nucleosome assembly	GO:0003677//DNA binding	GO:0005730//nucleolus;GO:0000786//nucleosome	--
CL978.Contig2_All	1181	1.3858	20.5516	3.8905	Up	5.7764e-118	8.8851e-116	gi|15219082|ref|NP_175685.1|	417.5	1e-115	lysophospholipase 2 [Arabidopsis thaliana] >gi|30984558|gb|AAP42742.1| At1g52760 [Arabidopsis thaliana] >gi|332194728|gb|AEE32849.1| lysophospholipase 2 [Arabidopsis thaliana]	--	--	--	--	--	--	--	--	DR1537	100	5e-21	COG2267	Lysophospholipase	--	--	--	--	--	GO:0046686//response to cadmium ion;GO:0010043//response to zinc ion;GO:0042542//response to hydrogen peroxide	GO:0004622//lysophospholipase activity	GO:0009506//plasmodesma;GO:0005886//plasma membrane;GO:0009507//chloroplast	--
CL4818.Contig2_All	675	17.3655	71.1235	2.0341	Up	7.0371e-118	1.0807e-115	gi|15724357|gb|AAL06571.1|AF412119_1	134	1e-30	At1g47960/T2J15_13 [Arabidopsis thaliana] >gi|15810209|gb|AAL07005.1| At1g47960/T2J15_13 [Arabidopsis thaliana] >gi|19699120|gb|AAL90926.1| At1g47960/T2J15_13 [Arabidopsis thaliana]	--	--	--	--	sp|F4HWQ8|CVIF1_ARATH	125	2e-29	Cell wall / vacuolar inhibitor of fructosidase 1 OS=Arabidopsis thaliana GN=C/VIF1 PE=1 SV=1	--	--	--	--	--	--	--	--	--	--	-	-	GO:0005618//cell wall	--
CL8764.Contig2_All	726	77.377	22.0833	-1.8089	Down	1.1461e-117	1.7547e-115	gi|225456136|ref|XP_002281955.1|	311.2	8e-84	PREDICTED: ras-related protein RABA6b [Vitis vinifera] >gi|297734313|emb|CBI15560.3| unnamed protein product [Vitis vinifera]	gi|225318521|dbj|AK329496.1|	151	1e-33	Solanum lycopersicum cDNA, clone: LEFL3145J08, HTC in root	sp|Q9C9U7|RAA6A_ARATH	263	7e-71	Ras-related protein RABA6a OS=Arabidopsis thaliana GN=RABA6A PE=2 SV=1	SPAC18G6.03	221	7e-58	COG1100	GTPase SAR1 and related small G proteins	K07976	1e-70	264	aly:ARALYDRAFT_679563	Rab family, other	GO:0045492//xylan biosynthetic process;GO:0006913//nucleocytoplasmic transport;GO:0006184//GTP catabolic process;GO:0006886//intracellular protein transport;GO:0016192//vesicle-mediated transport;GO:0007264//small GTPase mediated signal transduction;GO:0010413//glucuronoxylan metabolic process;GO:0010089//xylem development	GO:0005525//GTP binding;GO:0003924//GTPase activity	GO:0005774//vacuolar membrane;GO:0005802//trans-Golgi network;GO:0005886//plasma membrane;GO:0005634//nucleus	--
Unigene14055_All	1422	22.0853	57.8137	1.3883	Up	2.2163e-117	3.3775e-115	gi|255557267|ref|XP_002519664.1|	674.1	0	pyruvate dehydrogenase, putative [Ricinus communis] >gi|223541081|gb|EEF42637.1| pyruvate dehydrogenase, putative [Ricinus communis]	gi|357461750|ref|XM_003601109.1|	331	1e-87	Medicago truncatula Pyruvate dehydrogenase E1 component subunit beta (MTR_3g076630) mRNA, complete cds	sp|Q32RM2|ODPB_ZYGCR	523	7e-149	Pyruvate dehydrogenase E1 component subunit beta OS=Zygnema circumcarinatum GN=pdhB PE=3 SV=2	all0122	484	1e-136	COG0022	Pyruvate/2-oxoglutarate dehydrogenase complex, dehydrogenase (E1) component, eukaryotic type, beta subunit	K00162	0	674	rcu:RCOM_0632150	pyruvate dehydrogenase E1 component subunit beta [EC:1.2.4.1]	GO:0048868//pollen tube development;GO:0016132//brassinosteroid biosynthetic process;GO:0006598//polyamine catabolic process;GO:0009805//coumarin biosynthetic process;GO:0006633//fatty acid biosynthetic process;GO:0055114//oxidation-reduction process;GO:0009611//response to wounding;GO:0006084//acetyl-CoA metabolic process;GO:0042398//cellular modified amino acid biosynthetic process;GO:0016126//…	GO:0004739//pyruvate dehydrogenase (acetyl-transferring) activity;GO:0008270//zinc ion binding;GO:0004802//transketolase activity	GO:0009941//chloroplast envelope;GO:0009570//chloroplast stroma;GO:0010240//plastid pyruvate dehydrogenase complex	ko01110//Biosynthesis of secondary metabolites;ko01100//Metabolic pathways;ko00620//Pyruvate metabolism;ko00650//Butanoate metabolism;ko00010//Glycolysis / Gluconeogenesis;ko00020//Citrate cycle (TCA cycle);ko00290//Valine, leucine and isoleucine biosynthesis
CL15527.Contig2_All	3045	13.2045	31.5034	1.2545	Up	4.0347e-117	6.1393e-115	gi|147818682|emb|CAN76185.1|	1435.2	0	hypothetical protein VITISV_023086 [Vitis vinifera]	gi|359472584|ref|XM_002284936.2|	238	3e-59	PREDICTED: Vitis vinifera alpha,alpha-trehalose-phosphate synthase [UDP-forming] 6-like (LOC100252552), mRNA	sp|Q94AH8|TPS6_ARATH	1367	0	Alpha,alpha-trehalose-phosphate synthase [UDP-forming] 6 OS=Arabidopsis thaliana GN=TPS6 PE=1 SV=2	YBR126c	347	5e-95	COG0380	Trehalose-6-phosphate synthase	K16055	0	1435	vvi:100252552	trehalose 6-phosphate synthase/phosphatase [EC:2.4.1.15 3.1.3.12]	GO:0005992//trehalose biosynthetic process	GO:0003825//alpha,alpha-trehalose-phosphate synthase (UDP-forming) activity;GO:0004805//trehalose-phosphatase activity	GO:0005739//mitochondrion	ko00500//Starch and sucrose metabolism
CL3868.Contig1_All	1256	6.6913	32.6919	2.2886	Up	4.7322e-117	7.1894e-115	gi|321268079|gb|ADW78842.1|	529.2	4e-149	galactinol synthase [Solanum commersonii] >gi|321268081|gb|ADW78843.1| galactinol synthase [Solanum commersonii]	gi|167858182|gb|EU305723.1|	192	6e-46	Populus trichocarpa galactinol synthase 3 (GOLS3) mRNA, complete cds	sp|C7G304|GOLS2_SOLLC	528	3e-150	Galactinol synthase 2 OS=Solanum lycopersicum GN=GOLS2 PE=2 SV=1	SPBC4C3.08	65.1	2e-10	COG5597	Alpha-N-acetylglucosamine transferase	K00750	4e-17	87.4	rcu:RCOM_1590700	glycogenin glucosyltransferase [EC:2.4.1.186]	GO:0009414//response to water deprivation;GO:0009644//response to high light intensity;GO:0009409//response to cold;GO:0016051//carbohydrate biosynthetic process;GO:0009737//response to abscisic acid stimulus;GO:0042542//response to hydrogen peroxide;GO:0006012//galactose metabolic process;GO:0009408//response to heat;GO:0009651//response to salt stress	GO:0046872//metal ion binding;GO:0047216//inositol 3-alpha-galactosyltransferase activity	GO:0005737//cytoplasm;GO:0005634//nucleus	--
Unigene22726_All	648	9.0104	54.5687	2.5984	Up	4.9171e-117	7.4588e-115	gi|317106645|dbj|BAJ53150.1|	264.2	9e-70	JHL23J11.5 [Jatropha curcas]	gi|75755830|gb|DQ160026.1|	129	4e-27	Taraxacum officinale TO23-3 (To23-3) mRNA, partial cds	--	--	--	--	--	--	--	--	--	--	--	--	--	--	GO:0016572//histone phosphorylation	-	GO:0009507//chloroplast;GO:0005739//mitochondrion	--
Unigene4146_All	1493	1.5406	17.5394	3.509	Up	5.1557e-117	7.8089e-115	gi|18324|emb|CAA49162.1|	648.3	0	beta-fructofuranosidase [Daucus carota]	gi|145339411|ref|NM_115120.3|	107	3e-20	Arabidopsis thaliana beta-fructofuranosidase, insoluble isoenzyme CWINV2 (CWINV2) mRNA, complete cds	sp|P26792|INV1_DAUCA	642	0	Beta-fructofuranosidase, insoluble isoenzyme 1 OS=Daucus carota GN=INV1 PE=1 SV=1	BS_sacC	154	4e-37	COG1621	Beta-fructosidases (levanase/invertase)	K01193	9e-177	618	rcu:RCOM_0293270	beta-fructofuranosidase [EC:3.2.1.26]	GO:0044262//cellular carbohydrate metabolic process	GO:0004564//beta-fructofuranosidase activity	-	ko01100//Metabolic pathways;ko00500//Starch and sucrose metabolism;ko00052//Galactose metabolism
Unigene29060_All	3721	7.7387	20.9089	1.434	Up	1.1369e-116	1.7194e-114	gi|359482570|ref|XP_002278313.2|	169.1	4e-40	PREDICTED: ABC transporter G family member 29-like [Vitis vinifera]	gi|394994945|gb|JQ808002.1|	450	1e-123	Nicotiana tabacum pleiotropic drug resistance transporter 5a (PDR5a) mRNA, complete cds	sp|Q7PC86|AB35G_ARATH	1668	0	ABC transporter G family member 35 OS=Arabidopsis thaliana GN=ABCG35 PE=2 SV=1	YDR406w_3	229	3e-59	COG1131	ABC-type multidrug transport system, ATPase component	K05681	1e-44	180	cme:CMS467C	ATP-binding cassette, subfamily G (WHITE), member 2	GO:0042344//indole glucosinolate catabolic process;GO:0009697//salicylic acid biosynthetic process;GO:0010363//regulation of plant-type hypersensitive response;GO:0010200//response to chitin;GO:0006470//protein dephosphorylation;GO:0009749//response to glucose stimulus;GO:0030003//cellular cation homeostasis;GO:0031348//negative regulation of defense response;GO:0071366//cellular response to indo…	GO:0042299//lupeol synthase activity;GO:0015086//cadmium ion transmembrane transporter activity;GO:0008138//protein tyrosine/serine/threonine phosphatase activity;GO:0005524//ATP binding;GO:0004725//protein tyrosine phosphatase activity;GO:0042626//ATPase activity, coupled to transmembrane movement of substances	GO:0005774//vacuolar membrane;GO:0005829//cytosol;GO:0009506//plasmodesma;GO:0009941//chloroplast envelope;GO:0005886//plasma membrane;GO:0005739//mitochondrion	ko02010//ABC transporters;ko03040//Spliceosome
CL9237.Contig1_All	826	73.2573	152.313	1.056	Up	1.3976e-116	2.1103e-114	gi|6681423|dbj|BAA88671.1|	244.6	1e-63	histone H1 [Nicotiana tabacum]	gi|225320291|dbj|AK324764.1|	131	1e-27	Solanum lycopersicum cDNA, clone: LEFL1085CF01, HTC in leaf	sp|P08283|H1_PEA	229	1e-60	Histone H1 OS=Pisum sativum PE=2 SV=1	CC3441	85.1	1e-16	COG2267	Lysophospholipase	K11275	9e-60	228	pop:POPTR_559654	histone H1/5	-	-	GO:0043232	--
Unigene12963_All	560	83.4894	188.477	1.1747	Up	3.5745e-116	5.3729e-114	--	--	--	--	--	--	--	--	--	--	--	--	--	--	--	--	--	--	--	--	--	--	-	-	-	--
Unigene2287_All	1166	30.9174	76.4652	1.3064	Up	5.6748e-116	8.5168e-114	gi|211906452|gb|ACJ11719.1|	439.9	3e-122	annexin [Gossypium hirsutum]	gi|6010776|gb|AF188832.1|	73.8	3e-10	Fragaria x ananassa annexin mRNA, complete cds	sp|P51074|ANX4_FRAAN	416	1e-116	Annexin-like protein RJ4 OS=Fragaria ananassa PE=2 SV=2	--	--	--	--	--	--	--	--	--	--	-	GO:0005509//calcium ion binding;GO:0005544//calcium-dependent phospholipid binding	-	--
Unigene13384_All	759	28.5561	86.5463	1.5997	Up	8.3915e-116	1.2575e-113	gi|357477595|ref|XP_003609083.1|	196.8	2e-49	Oleosin [Medicago truncatula] >gi|357477661|ref|XP_003609116.1| Oleosin [Medicago truncatula] >gi|355510138|gb|AES91280.1| Oleosin [Medicago truncatula] >gi|355510171|gb|AES91313.1| Oleosin [Medicago truncatula]	--	--	--	--	sp|Q96543|OLE16_BROSE	92.8	2e-19	Oleosin 16 kDa OS=Bromus secalinus GN=OLE16 PE=2 SV=1	--	--	--	--	--	--	--	--	--	--	GO:0019915//lipid storage	-	GO:0012511//monolayer-surrounded lipid storage body;GO:0016021//integral to membrane;GO:0005739//mitochondrion	--
CL3454.Contig3_All	1634	17.8664	2.0986	-3.0897	Down	8.8981e-116	1.3314e-113	gi|297735617|emb|CBI18111.3|	438.7	1e-121	unnamed protein product [Vitis vinifera]	--	--	--	--	--	--	--	--	--	--	--	--	--	--	--	--	--	--	GO:0045492//xylan biosynthetic process;GO:0010413//glucuronoxylan metabolic process	-	GO:0005794//Golgi apparatus	--
CL3822.Contig2_All	527	5.2039	51.7177	3.313	Up	9.992e-116	1.4928e-113	--	--	--	--	--	--	--	--	--	--	--	--	--	--	--	--	--	--	--	--	--	--	-	-	-	--
CL9215.Contig2_All	536	110.665	33.6503	-1.7175	Down	1.3028e-115	1.9435e-113	gi|255626041|gb|ACU13365.1|	117.1	1e-25	unknown [Glycine max]	--	--	--	--	sp|Q8LFM2|GASAA_ARATH	112	2e-25	Gibberellin-regulated protein 10 OS=Arabidopsis thaliana GN=GASA10 PE=2 SV=1	--	--	--	--	--	--	--	--	--	--	-	-	-	--
Unigene5732_All	501	1.5009	41.3346	4.7835	Up	1.6124e-115	2.4018e-113	gi|350535879|ref|NP_001233962.1|	67.8	7e-11	S-protein homologue precursor [Solanum lycopersicum] >gi|13016738|emb|CAC29426.1| S-protein homologue [Solanum lycopersicum]	--	--	--	--	--	--	--	--	--	--	--	--	--	--	--	--	--	--	-	-	-	--
CL5739.Contig2_All	1908	30.0217	8.8696	-1.7591	Down	1.8668e-115	2.7764e-113	gi|255572288|ref|XP_002527083.1|	841.6	0	conserved hypothetical protein [Ricinus communis] >gi|223533588|gb|EEF35327.1| conserved hypothetical protein [Ricinus communis]	gi|356510950|ref|XM_003524148.1|	123	7e-25	PREDICTED: Glycine max uncharacterized protein LOC100802779 (LOC100802779), mRNA	--	--	--	--	--	--	--	--	--	--	--	--	--	--	-	GO:0005509//calcium ion binding;GO:0016757//transferase activity, transferring glycosyl groups	GO:0042175//nuclear outer membrane-endoplasmic reticulum membrane network;GO:0005794//Golgi apparatus	--
CL2695.Contig2_All	1760	21.3122	3.9221	-2.442	Down	2.0693e-115	3.073e-113	gi|225425577|ref|XP_002266600.1|	734.9	0	PREDICTED: polygalacturonase At1g48100 [Vitis vinifera] >gi|297739064|emb|CBI28553.3| unnamed protein product [Vitis vinifera]	gi|255642684|gb|FJ621572.1|	180	3e-42	Arachis diogoi polygalacturonase precursor-like mRNA, partial sequence	sp|Q949Z1|PGLR4_ARATH	382	5e-106	Polygalacturonase At1g48100 OS=Arabidopsis thaliana GN=At1g48100 PE=2 SV=1	YJR153w	89.4	2e-17	COG5434	Endopolygalacturonase	K01184	1e-157	555	rcu:RCOM_1063390	polygalacturonase [EC:3.2.1.15]	GO:0005975//carbohydrate metabolic process;GO:0007047//cellular cell wall organization;GO:0016556//mRNA modification	GO:0004650//polygalacturonase activity;GO:0047911	GO:0005576//extracellular region	ko01100//Metabolic pathways;ko00040//Pentose and glucuronate interconversions;ko00500//Starch and sucrose metabolism
CL5186.Contig2_All	1056	29.7818	77.3875	1.3777	Up	2.3567e-115	3.4893e-113	gi|225466065|ref|XP_002264028.1|	214.5	2e-54	PREDICTED: 21 kDa protein [Vitis vinifera] >gi|296084185|emb|CBI24573.3| unnamed protein product [Vitis vinifera]	gi|224136737|ref|XM_002322367.1|	69.9	5e-09	Populus trichocarpa predicted protein, mRNA	sp|P17407|21KD_DAUCA	140	9e-34	21 kDa protein OS=Daucus carota PE=2 SV=1	--	--	--	--	--	K02355	1e-23	108	vvi:100257414	elongation factor G	-	-	-	ko01100//Metabolic pathways;ko00040//Pentose and glucuronate interconversions;ko00500//Starch and sucrose metabolism
Unigene366_All	2425	3.4109	16.6385	2.2863	Up	6.5096e-115	9.6093e-113	gi|225436373|ref|XP_002271001.1|	1011.5	0	PREDICTED: putative phospholipid:diacylglycerol acyltransferase 2 [Vitis vinifera]	gi|166159190|gb|AC217002.1|	149	2e-32	Solanum lycopersicum chromosome 11 clone C11HBa0072I13, complete sequence	sp|Q9FNA9|PDAT1_ARATH	840	0	Phospholipid:diacylglycerol acyltransferase 1 OS=Arabidopsis thaliana GN=PDAT1 PE=2 SV=1	--	--	--	--	--	K00679	0	1011	vvi:100243077	phospholipid:diacylglycerol acyltransferase [EC:2.3.1.158]	GO:0006629//lipid metabolic process;GO:0009873//ethylene mediated signaling pathway	GO:0004607//phosphatidylcholine-sterol O-acyltransferase activity;GO:0046027//phospholipid:diacylglycerol acyltransferase activity	GO:0009507//chloroplast	ko00561//Glycerolipid metabolism
Unigene6111_All	1045	0.1693	17.132	6.661	Up	1.7682e-114	2.6025e-112	gi|224110210|ref|XP_002333135.1|	392.5	5e-108	predicted protein [Populus trichocarpa] >gi|222834949|gb|EEE73398.1| predicted protein [Populus trichocarpa]	gi|359490525|ref|XM_002268304.2|	87.7	2e-14	PREDICTED: Vitis vinifera uncharacterized LOC100244979 (LOC100244979), mRNA	--	--	--	--	--	--	--	--	--	--	--	--	--	--	-	-	-	--
Unigene7410_All	699	3.607	37.7812	3.3888	Up	1.7723e-114	2.6046e-112	gi|31322135|gb|AAO38032.1|	354.4	8e-97	delta12-fatty acid acetylenase [Helianthus annuus]	gi|31322142|gb|AY166777.1|	521	1e-145	Dimorphotheca sinuata delta12-fatty acid acetylenase gene, partial cds	sp|O81931|FAD12_CREAL	306	5e-84	Delta(12) fatty acid dehydrogenase OS=Crepis alpina PE=2 SV=2	sll1441	132	7e-31	COG3239	Fatty acid desaturase	K10256	2e-68	256	vvi:100258789	omega-6 fatty acid desaturase (delta-12 desaturase) [EC:1.14.19.-]	-	-	-	ko01040//Biosynthesis of unsaturated fatty acids
CL10190.Contig2_All	2394	14.7073	2.4928	-2.5607	Down	1.853e-114	2.7192e-112	gi|255569405|ref|XP_002525670.1|	1268.1	0	ATP-binding cassette transporter, putative [Ricinus communis] >gi|223535106|gb|EEF36788.1| ATP-binding cassette transporter, putative [Ricinus communis]	gi|225454544|ref|XM_002262583.1|	597	1e-167	PREDICTED: Vitis vinifera ABC transporter G family member 11-like (LOC100263167), mRNA	sp|Q8RXN0|AB11G_ARATH	1170	0	ABC transporter G family member 11 OS=Arabidopsis thaliana GN=ABCG11 PE=1 SV=1	YCR011c_2	190	8e-48	COG1131	ABC-type multidrug transport system, ATPase component	K05681	9e-73	273	cme:CMS467C	ATP-binding cassette, subfamily G (WHITE), member 2	GO:0015908//fatty acid transport;GO:0009651//response to salt stress;GO:0009611//response to wounding;GO:0006200//ATP catabolic process;GO:0080051//cutin transport;GO:0009737//response to abscisic acid stimulus	GO:0015416//organic phosphonate transmembrane-transporting ATPase activity;GO:0005524//ATP binding;GO:0015245//fatty acid transporter activity	GO:0009897//external side of plasma membrane	ko02010//ABC transporters;ko03040//Spliceosome
Unigene21887_All	2419	1.0057	10.8069	3.4257	Up	2.0297e-114	2.9741e-112	gi|225439035|ref|XP_002264349.1|	808.9	0	PREDICTED: protein SCARECROW-like [Vitis vinifera]	gi|224069803|ref|XM_002326382.1|	234	3e-58	Populus trichocarpa GRAS family transcription factor (GRAS2), mRNA	sp|Q2Z2E9|SCR_IPONI	789	0	Protein SCARECROW OS=Ipomoea nil GN=SCR PE=1 SV=1	--	--	--	--	--	K14494	2e-65	249	rcu:RCOM_0307540	DELLA protein	GO:0051457//maintenance of protein location in nucleus;GO:0008356//asymmetric cell division;GO:0009956//radial pattern formation;GO:0009630//gravitropism;GO:0006351//transcription, DNA-dependent	GO:0043565//sequence-specific DNA binding;GO:0003700//sequence-specific DNA binding transcription factor activity;GO:0042803//protein homodimerization activity	GO:0005634//nucleus	ko04075//Plant hormone signal transduction
Unigene1450_All	1326	30.3892	71.672	1.2379	Up	1.0991e-113	1.608e-111	gi|298108803|gb|ADI56655.1|	607.8	1e-172	WRKY transcription factor [Artemisia annua]	gi|298108802|gb|GU299481.1|	1873	0	Artemisia annua WRKY3 transcription factor mRNA, complete cds	sp|Q9SAH7|WRK40_ARATH	284	7e-77	Probable WRKY transcription factor 40 OS=Arabidopsis thaliana GN=WRKY40 PE=1 SV=1	--	--	--	--	--	K13424	6e-19	93.6	vvi:100243352	WRKY transcription factor 33	GO:0006952//defense response;GO:0051707//response to other organism;GO:0050789//regulation of biological process	-	-	ko04626//Plant-pathogen interaction
CL13328.Contig1_All	708	47.6065	7.6112	-2.645	Down	1.2119e-113	1.7706e-111	--	--	--	--	gi|156602559|gb|EF594220.1|	61.9	8e-07	Eleutherococcus senticosus clone AS754 microsatellite sequence	--	--	--	--	--	--	--	--	--	--	--	--	--	--	-	-	-	--
Unigene25791_All	1564	3.5352	21.6978	2.6177	Up	2.5978e-113	3.7896e-111	gi|356515422|ref|XP_003526399.1|	530	3e-149	PREDICTED: cellulose synthase-like protein G1-like [Glycine max]	gi|359493336|ref|XM_002278183.2|	111	2e-21	PREDICTED: Vitis vinifera GDSL esterase/lipase At1g71691-like (LOC100258563), mRNA	sp|Q9SF78|GDL29_ARATH	500	8e-142	GDSL esterase/lipase At1g71691 OS=Arabidopsis thaliana GN=At1g71691 PE=2 SV=1	all3634	79.7	1e-14	COG3240	Phospholipase/lecithinase/hemolysin	K00514	7e-29	127	rcu:RCOM_1428040	zeta-carotene desaturase [EC:1.3.5.6]	GO:0006629//lipid metabolic process	GO:0004091//carboxylesterase activity	GO:0005576//extracellular region;GO:0016023//cytoplasmic membrane-bounded vesicle	ko01110//Biosynthesis of secondary metabolites;ko01100//Metabolic pathways;ko00906//Carotenoid biosynthesis;ko00511//Other glycan degradation
CL6627.Contig1_All	1005	20.554	62.9246	1.6142	Up	5.325e-113	7.7565e-111	gi|225464848|ref|XP_002271636.1|	383.6	2e-105	PREDICTED: probable CCR4-associated factor 1 homolog 9-like [Vitis vinifera]	gi|229560488|gb|FJ896011.1|	117	2e-23	Dimocarpus longan CCR4-NOT mRNA, complete cds	sp|Q9FMS6|CAF1K_ARATH	380	5e-106	Probable CCR4-associated factor 1 homolog 11 OS=Arabidopsis thaliana GN=CAF1-11 PE=2 SV=1	SPCC18.06c	206	5e-53	COG5228	mRNA deadenylase subunit	K12581	4e-78	289	sbi:SORBI_04g035960	CCR4-NOT transcription complex subunit 7/8	GO:0009451//RNA modification;GO:0009693//ethylene biosynthetic process;GO:0000289//nuclear-transcribed mRNA poly(A) tail shortening;GO:0042742//defense response to bacterium;GO:0009611//response to wounding;GO:0002679//respiratory burst involved in defense response;GO:0010228//vegetative to reproductive phase transition of meristem;GO:0010200//response to chitin;GO:0009738//abscisic acid mediated…	GO:0003676//nucleic acid binding;GO:0004535//poly(A)-specific ribonuclease activity	GO:0005634//nucleus	ko03018//RNA degradation
CL4204.Contig1_All	1436	3.8812	23.6629	2.6081	Up	5.3448e-113	7.7739e-111	gi|224140014|ref|XP_002323382.1|	484.2	2e-135	predicted protein [Populus trichocarpa] >gi|222868012|gb|EEF05143.1| predicted protein [Populus trichocarpa]	--	--	--	--	sp|Q84TG3|PUB23_ARATH	446	2e-125	E3 ubiquitin-protein ligase PUB23 OS=Arabidopsis thaliana GN=PUB23 PE=1 SV=1	--	--	--	--	--	--	--	--	--	--	GO:0010363//regulation of plant-type hypersensitive response;GO:0009862//systemic acquired resistance, salicylic acid mediated signaling pathway;GO:0031348//negative regulation of defense response;GO:0009414//response to water deprivation;GO:0009867//jasmonic acid mediated signaling pathway;GO:0042742//defense response to bacterium;GO:0002679//respiratory burst involved in defense response;GO:001…	GO:0004842//ubiquitin-protein ligase activity	GO:0005829//cytosol	--
CL3719.Contig1_All	1581	29.0969	7.0985	-2.0353	Down	5.9858e-113	8.6934e-111	gi|147790992|emb|CAN63784.1|	514.6	1e-144	hypothetical protein VITISV_009253 [Vitis vinifera]	gi|356528107|ref|XM_003532599.1|	103	5e-19	PREDICTED: Glycine max uncharacterized protein LOC100816366 (LOC100816366), mRNA	sp|Q9C6S1|FH14_ARATH	53.5	3e-07	Formin-like protein 14 OS=Arabidopsis thaliana GN=FH14 PE=3 SV=3	--	--	--	--	--	K01051	5e-06	51.2	gmx:100776781	pectinesterase [EC:3.1.1.11]	GO:0008152//metabolic process	-	GO:0044464//cell part	ko01100//Metabolic pathways;ko00040//Pentose and glucuronate interconversions;ko00500//Starch and sucrose metabolism
CL3454.Contig2_All	1733	15.4164	1.5676	-3.2978	Down	9.0855e-113	1.3156e-110	gi|297735617|emb|CBI18111.3|	421.4	2e-116	unnamed protein product [Vitis vinifera]	--	--	--	--	--	--	--	--	--	--	--	--	--	--	--	--	--	--	GO:0045492//xylan biosynthetic process;GO:0010413//glucuronoxylan metabolic process	-	GO:0005794//Golgi apparatus	--
Unigene14808_All	1781	16.044	1.9254	-3.0588	Down	2.9378e-112	4.2418e-110	gi|384371322|gb|AFH77950.1|	725.7	0	cell wall invertase [Manihot esculenta]	gi|359431054|gb|JN661903.1|	105	1e-19	Solanum tuberosum isolate Se apoplastic invertase (InvCD141) mRNA, complete cds	sp|Q67XZ3|INV3_ARATH	618	3e-177	Beta-fructofuranosidase, insoluble isoenzyme CWINV3 OS=Arabidopsis thaliana GN=CWINV3 PE=1 SV=2	BS_sacC	182	2e-45	COG1621	Beta-fructosidases (levanase/invertase)	K01193	0	699	pop:POPTR_561648	beta-fructofuranosidase [EC:3.2.1.26]	GO:0005975//carbohydrate metabolic process	GO:0004553//hydrolase activity, hydrolyzing O-glycosyl compounds	-	ko01100//Metabolic pathways;ko00500//Starch and sucrose metabolism;ko00052//Galactose metabolism
Unigene34731_All	851	19.8034	66.2002	1.7411	Up	3.9408e-112	5.6734e-110	gi|255573923|ref|XP_002527880.1|	284.6	1e-75	protein with unknown function [Ricinus communis] >gi|223532731|gb|EEF34511.1| protein with unknown function [Ricinus communis]	gi|225313663|dbj|AK320609.1|	77.8	2e-11	Solanum lycopersicum cDNA, clone: LEFL1011BB06, HTC in leaf	sp|Q9SR77|HBPL1_ARATH	107	8e-24	Heme-binding-like protein At3g10130, chloroplastic OS=Arabidopsis thaliana GN=At3g10130 PE=1 SV=1	--	--	--	--	--	--	--	--	--	--	GO:0009744//response to sucrose stimulus;GO:0010224//response to UV-B;GO:0009813//flavonoid biosynthetic process;GO:0010017//red or far-red light signaling pathway	-	GO:0042644//chloroplast nucleoid;GO:0005829//cytosol;GO:0005773//vacuole;GO:0005794//Golgi apparatus;GO:0005634//nucleus;GO:0005886//plasma membrane	--
Unigene11407_All	1292	26.259	4.3432	-2.596	Down	4.779e-112	6.8701e-110	gi|224136594|ref|XP_002326899.1|	549.7	3e-155	glycosyltransferase family GT8 [Populus trichocarpa] >gi|222835214|gb|EEE73649.1| glycosyltransferase family GT8 [Populus trichocarpa]	gi|225313284|dbj|AK320428.1|	228	1e-56	Solanum lycopersicum cDNA, clone: LEFL1009AG12, HTC in leaf	sp|Q9LN68|GATL1_ARATH	503	7e-143	Probable galacturonosyltransferase-like 1 OS=Arabidopsis thaliana GN=GATL1 PE=2 SV=1	PM1139	55.1	3e-07	COG1442	Lipopolysaccharide biosynthesis proteins, LPS:glycosyltransferases	K13648	8e-22	103	pop:POPTR_581394	alpha-1,4-galacturonosyltransferase [EC:2.4.1.43]	GO:0009867//jasmonic acid mediated signaling pathway;GO:0010363//regulation of plant-type hypersensitive response;GO:0032504//multicellular organism reproduction;GO:0006612//protein targeting to membrane;GO:0010051//xylem and phloem pattern formation;GO:0006569//tryptophan catabolic process;GO:0010417//glucuronoxylan biosynthetic process;GO:0009684//indoleacetic acid biosynthetic process;GO:00193…	GO:0047262//polygalacturonate 4-alpha-galacturonosyltransferase activity	GO:0005783//endoplasmic reticulum	ko01110//Biosynthesis of secondary metabolites;ko00500//Starch and sucrose metabolism;ko00520//Amino sugar and nucleotide sugar metabolism
Unigene31010_All	720	34.4033	97.0485	1.4962	Up	9.849e-112	1.4138e-109	gi|225447396|ref|XP_002281293.1|	65.5	8e-10	PREDICTED: uncharacterized protein LOC100253416 [Vitis vinifera] >gi|147789234|emb|CAN78011.1| hypothetical protein VITISV_041419 [Vitis vinifera] >gi|297739334|emb|CBI28985.3| unnamed protein product [Vitis vinifera]	--	--	--	--	--	--	--	--	--	--	--	--	--	--	--	--	--	--	-	-	-	--
CL13231.Contig2_All	629	1.2658	32.2151	4.6696	Up	1.5767e-111	2.2601e-109	gi|76781152|gb|ABA54491.1|	181	1e-44	cytochrome b5 type 28 [Crepis alpina]	gi|76781151|gb|DQ174106.1|	75.8	5e-11	Crepis alpina cytochrome b5 type 28 mRNA, complete cds	sp|Q42342|CYB5A_ARATH	139	1e-33	Cytochrome b5 isoform A OS=Arabidopsis thaliana GN=CYTB5-A PE=1 SV=2	YNL111c	90.9	2e-18	COG5274	Cytochrome b involved in lipid metabolism	K00360	4e-14	76.3	ppp:PHYPADRAFT_184973	nitrate reductase (NADH) [EC:1.7.1.1]	GO:0019745//pentacyclic triterpenoid biosynthetic process;GO:0016126//sterol biosynthetic process	GO:0005488//binding	GO:0005829//cytosol;GO:0005774//vacuolar membrane;GO:0009535//chloroplast thylakoid membrane;GO:0005783//endoplasmic reticulum;GO:0005886//plasma membrane	ko00910//Nitrogen metabolism
CL637.Contig4_All	1136	5.568	31.1664	2.4848	Up	2.0144e-111	2.8833e-109	gi|225435840|ref|XP_002283807.1|	255	1e-66	PREDICTED: NAC domain-containing protein 68 [Vitis vinifera] >gi|297746521|emb|CBI16577.3| unnamed protein product [Vitis vinifera]	gi|224081059|ref|XM_002306244.1|	77.8	2e-11	Populus trichocarpa NAC domain protein, IPR003441 (NAC043), mRNA	sp|Q52QH4|NAC68_ORYSJ	246	2e-65	NAC domain-containing protein 68 OS=Oryza sativa subsp. japonica GN=NAC68 PE=2 SV=1	--	--	--	--	--	--	--	--	--	--	-	-	-	--
CL909.Contig1_All	1493	1.5702	16.9429	3.4317	Up	6.1413e-111	8.7774e-109	gi|146387237|pdb|2E1T|A	73.9	1e-173	Chain A, Crystal Structure Of Dendranthema Morifolium Dmat Complexed With Malonyl-Coa >gi|146387238|pdb|2E1T|B Chain B, Crystal Structure Of Dendranthema Morifolium Dmat Complexed With Malonyl-Coa >gi|146387461|pdb|2E1U|A Chain A, Crystal Structure Of Dendranthema Morifolium Dmat >gi|146387462|pdb|2E1U|B Chain B, Crystal Structure Of Dendranthema Morifolium Dmat >gi|134287095|dbj|BAF50706.1| anth…	gi|134287094|dbj|AB290338.1|	121	2e-24	Chrysanthemum x morifolium Dm3MaT3 mRNA for anthocyanin malonyltransferase homolog, complete cds	sp|Q8GSN8|3MAT_DAHPI	444	7e-136	Malonyl-coenzyme A:anthocyanin 3-O-glucoside-6''-O-malonyltransferase OS=Dahlia pinnata GN=3MAT PE=1 SV=1	--	--	--	--	--	K14329	9e-46	172	ath:AT5G61160	agmatine coumaroyltransferase [EC:2.3.1.64 2.3.1.-]	-	GO:0016747//transferase activity, transferring acyl groups other than amino-acyl groups	-	ko01110//Biosynthesis of secondary metabolites;ko00945//Stilbenoid, diarylheptanoid and gingerol biosynthesis;ko00940//Phenylpropanoid biosynthesis;ko00941//Flavonoid biosynthesis;ko00330//Arginine and proline metabolism
CL3301.Contig3_All	1334	3.5479	23.6695	2.738	Up	7.968e-111	1.1372e-108	gi|359473551|ref|XP_003631319.1|	237.3	4e-61	PREDICTED: vinorine synthase-like [Vitis vinifera]	--	--	--	--	sp|Q70PR7|VINSY_RAUSE	204	7e-53	Vinorine synthase OS=Rauvolfia serpentina GN=ACT PE=1 SV=2	--	--	--	--	--	K13065	1e-27	122	vvi:100265530	shikimate O-hydroxycinnamoyltransferase [EC:2.3.1.133]	-	GO:0016740//transferase activity	-	ko01110//Biosynthesis of secondary metabolites;ko00945//Stilbenoid, diarylheptanoid and gingerol biosynthesis;ko00940//Phenylpropanoid biosynthesis;ko00941//Flavonoid biosynthesis;ko00073//Cutin, suberine and wax biosynthesis
CL13576.Contig1_All	2289	18.7637	4.3387	-2.1126	Down	1.0705e-110	1.5256e-108	gi|356543642|ref|XP_003540269.1|	996.5	0	PREDICTED: ABC transporter G family member 15-like [Glycine max]	gi|356543641|ref|XM_003540221.1|	163	9e-37	PREDICTED: Glycine max ABC transporter G family member 15-like (LOC100777598), mRNA	sp|Q8RWI9|AB15G_ARATH	974	0	ABC transporter G family member 15 OS=Arabidopsis thaliana GN=ABCG15 PE=2 SV=2	YCR011c_2	189	2e-47	COG1131	ABC-type multidrug transport system, ATPase component	K12843	2e-71	269	vvi:100248403	U4/U6 small nuclear ribonucleoprotein PRP3	GO:0010025//wax biosynthetic process;GO:0009651//response to salt stress;GO:0006200//ATP catabolic process;GO:0009062//fatty acid catabolic process;GO:0009737//response to abscisic acid stimulus;GO:0080167//response to karrikin	GO:0015416//organic phosphonate transmembrane-transporting ATPase activity;GO:0005524//ATP binding	GO:0005634//nucleus;GO:0005886//plasma membrane	ko02010//ABC transporters;ko03040//Spliceosome
Unigene26041_All	1699	74.7454	36.9331	-1.0171	Down	1.1851e-110	1.6864e-108	gi|37993667|gb|AAR06919.1|	527.7	2e-148	UDP-glycosyltransferase 88B1 [Stevia rebaudiana]	gi|333777356|dbj|AB601269.1|	103	6e-19	Ainsliaea fragrans gtf gene for glucosyltransferase, partial cds, haplotype: 16	sp|Q9LK73|U88A1_ARATH	392	3e-109	UDP-glycosyltransferase 88A1 OS=Arabidopsis thaliana GN=UGT88A1 PE=2 SV=1	--	--	--	--	--	K13263	5e-99	360	gmx:100101902	isoflavone 7-O-glucosyltransferase [EC:2.4.1.170]	-	GO:0035251//UDP-glucosyltransferase activity	-	ko00943//Isoflavonoid biosynthesis
CL9290.Contig1_All	1138	58.3034	20.0758	-1.5381	Down	2.0474e-110	2.9094e-108	gi|357513083|ref|XP_003626830.1|	332.4	7e-90	Uridylate kinase [Medicago truncatula] >gi|355520852|gb|AET01306.1| Uridylate kinase [Medicago truncatula]	gi|225316279|dbj|AK322232.1|	295	5e-77	Solanum lycopersicum cDNA, clone: LEFL1035AH07, HTC in leaf	sp|O04905|UMPK_ARATH	316	1e-86	UMP/CMP kinase OS=Arabidopsis thaliana GN=PYR6 PE=1 SV=1	YKL024c	172	7e-43	COG0563	Adenylate kinase and related kinases	K13800	7e-91	332	mtr:MTR_8g009520	UMP-CMP kinase [EC:2.7.4.- 2.7.4.14]	GO:0009165//nucleotide biosynthetic process;GO:0046939//nucleotide phosphorylation	GO:0004017//adenylate kinase activity;GO:0004849//uridine kinase activity;GO:0005524//ATP binding;GO:0004127//cytidylate kinase activity;GO:0046899//nucleoside triphosphate adenylate kinase activity	GO:0005737//cytoplasm;GO:0005634//nucleus	ko01100//Metabolic pathways;ko00240//Pyrimidine metabolism
CL6835.Contig1_All	960	4.884	32.6588	2.7413	Up	3.3688e-110	4.7803e-108	gi|225426789|ref|XP_002282910.1|	268.1	1e-70	PREDICTED: pathogenesis-related protein R major form [Vitis vinifera]	--	--	--	--	sp|P07052|PRR2_TOBAC	247	6e-66	Pathogenesis-related protein R minor form OS=Nicotiana tabacum PE=2 SV=1	--	--	--	--	--	--	--	--	--	--	-	-	-	--
CL4165.Contig2_All	2392	10.3925	0.9309	-3.4808	Down	3.6643e-110	5.1921e-108	gi|297733661|emb|CBI14908.3|	636	0	unnamed protein product [Vitis vinifera]	--	--	--	--	--	--	--	--	--	--	--	--	--	--	--	--	--	--	-	-	-	--
Unigene486_All	1796	23.7911	5.5048	-2.1117	Down	4.5018e-110	6.3697e-108	gi|359478573|ref|XP_002279931.2|	434.5	2e-120	PREDICTED: uncharacterized protein LOC100265690 [Vitis vinifera]	gi|356499480|ref|XM_003518520.1|	83.8	5e-13	PREDICTED: Glycine max uncharacterized protein LOC100780566 (LOC100780566), mRNA	--	--	--	--	--	--	--	--	--	K06636	1e-17	90.1	ppp:PHYPADRAFT_79481	structural maintenance of chromosome 1	GO:0009959//negative gravitropism;GO:0009639//response to red or far red light;GO:0048513//organ development	-	-	--
CL5321.Contig1_All	2410	14.004	34.7962	1.3131	Up	4.7842e-110	6.7597e-108	gi|225458649|ref|XP_002282833.1|	768.8	0	PREDICTED: subtilisin-like protease [Vitis vinifera]	gi|225458648|ref|XM_002282797.1|	63.9	7e-07	PREDICTED: Vitis vinifera subtilisin-like protease (LOC100264233), mRNA	sp|O65351|SUBL_ARATH	486	2e-137	Subtilisin-like protease OS=Arabidopsis thaliana GN=ARA12 PE=1 SV=1	BH0831	104	8e-22	COG1404	Subtilisin-like serine proteases	--	--	--	--	--	GO:0008152//metabolic process	GO:0008233//peptidase activity	-	--
CL12613.Contig1_All	1253	0.9178	16.9893	4.2103	Up	1.0719e-109	1.5124e-107	gi|225448451|ref|XP_002272995.1|	81.6	2e-141	PREDICTED: leucoanthocyanidin dioxygenase [Vitis vinifera] >gi|147769193|emb|CAN59837.1| hypothetical protein VITISV_039830 [Vitis vinifera] >gi|297736599|emb|CBI25470.3| unnamed protein product [Vitis vinifera]	gi|224708773|gb|FJ705847.1|	91.7	2e-15	Capsicum annuum anthocyanidin synthase (ANS) mRNA, partial cds	sp|Q39224|SRG1_ARATH	202	3e-57	Protein SRG1 OS=Arabidopsis thaliana GN=SRG1 PE=2 SV=1	PA4191	100	1e-25	COG3491	Isopenicillin N synthase and related dioxygenases	K05277	2e-55	203	pop:POPTR_646527	leucoanthocyanidin dioxygenase [EC:1.14.11.19]	GO:0055114//oxidation-reduction process;GO:0009620//response to fungus;GO:0009867//jasmonic acid mediated signaling pathway;GO:0043090//amino acid import;GO:0009611//response to wounding;GO:0009695//jasmonic acid biosynthetic process;GO:0080167//response to karrikin	GO:0016702//oxidoreductase activity, acting on single donors with incorporation of molecular oxygen, incorporation of two atoms of oxygen;GO:0050589//leucocyanidin oxygenase activity;GO:0005506//iron ion binding	GO:0005737//cytoplasm	ko01110//Biosynthesis of secondary metabolites;ko00941//Flavonoid biosynthesis;ko01100//Metabolic pathways
CL3947.Contig2_All	407	70.316	185.798	1.4018	Up	1.0772e-109	1.5176e-107	gi|255071203|ref|XP_002507683.1|	60.1	1e-08	predicted protein [Micromonas sp. RCC299] >gi|226522958|gb|ACO68941.1| predicted protein [Micromonas sp. RCC299]	--	--	--	--	sp|Q7XTS4|AGO2_ORYSJ	70.1	4e-13	Protein argonaute 2 OS=Oryza sativa subsp. japonica GN=AGO2 PE=2 SV=2	Rv1078	56.6	1e-08	COG1714	Predicted membrane protein/domain	K01115	3e-10	61.6	vcn:VOLCADRAFT_99471	phospholipase D [EC:3.1.4.4]	-	-	-	ko01100//Metabolic pathways;ko00565//Ether lipid metabolism;ko00564//Glycerophospholipid metabolism;ko04144//Endocytosis
Unigene8060_All	883	5.5103	35.8598	2.7022	Up	1.4192e-109	1.9967e-107	gi|147811059|emb|CAN63486.1|	317.4	1e-85	hypothetical protein VITISV_017087 [Vitis vinifera]	gi|359486685|ref|XM_002274687.2|	65.9	6e-08	PREDICTED: Vitis vinifera serine carboxypeptidase-like 27 (LOC100251399), mRNA	sp|Q8S8K6|SCP28_ARATH	254	3e-68	Serine carboxypeptidase-like 28 OS=Arabidopsis thaliana GN=SCPL28 PE=2 SV=2	SPAC19G12.10c_2	153	3e-37	COG2939	Carboxypeptidase C (cathepsin A)	K13289	3e-86	316	vvi:100248712	cathepsin A (carboxypeptidase C) [EC:3.4.16.5]	-	GO:0004180//carboxypeptidase activity	-	--
CL5032.Contig2_All	1468	20.4291	2.8517	-2.8407	Down	2.6491e-109	3.7112e-107	gi|255558274|ref|XP_002520164.1|	484.2	2e-135	kinase, putative [Ricinus communis] >gi|223540656|gb|EEF42219.1| kinase, putative [Ricinus communis]	gi|118918462|gb|AC188782.2|	71.9	2e-09	Solanum lycopersicum cv. Heinz 1706, chromosome 5 BAC clone C05SLm0037H06, complete sequence	sp|P0C5E2|Y1839_ARATH	256	3e-68	Probable serine/threonine-protein kinase At1g18390 OS=Arabidopsis thaliana GN=At1g18390 PE=1 SV=2	BS_yloP_1	94	6e-19	COG0515	Serine/threonine protein kinase	K00924	2e-52	204	osa:4333525	[EC:2.7.1.-]	GO:0006468//protein phosphorylation	GO:0004713//protein tyrosine kinase activity;GO:0005524//ATP binding;GO:0004674//protein serine/threonine kinase activity	GO:0005886//plasma membrane	ko04626//Plant-pathogen interaction
Unigene4210_All	1642	31.1677	8.7605	-1.831	Down	3.9138e-109	5.4751e-107	gi|255555755|ref|XP_002518913.1|	652.5	0	Galactose oxidase precursor, putative [Ricinus communis] >gi|223541900|gb|EEF43446.1| Galactose oxidase precursor, putative [Ricinus communis]	--	--	--	--	--	--	--	--	--	--	--	--	--	--	--	--	--	--	GO:0045492//xylan biosynthetic process;GO:0010413//glucuronoxylan metabolic process	GO:0016491//oxidoreductase activity	-	--
CL1433.Contig2_All	3206	2.4007	11.8074	2.2982	Up	1.3436e-108	1.8743e-106	gi|111146936|gb|ABH07409.1|	1384.8	0	putative pol polyprotein [Brassica oleracea var. botrytis]	gi|332656411|gb|CP002687.1|	73.8	9e-10	Arabidopsis thaliana chromosome 4, complete sequence	sp|P10978|POLX_TOBAC	629	4e-180	Retrovirus-related Pol polyprotein from transposon TNT 1-94 OS=Nicotiana tabacum PE=2 SV=1	--	--	--	--	--	K12619	6e-67	254	osa:4349826	5'-3' exoribonuclease 2 [EC:3.1.13.-]	-	-	GO:0005739//mitochondrion	ko01110//Biosynthesis of secondary metabolites;ko01100//Metabolic pathways;ko00908//Zeatin biosynthesis;ko00900//Terpenoid backbone biosynthesis;ko03008//Ribosome biogenesis in eukaryotes;ko03018//RNA degradation
CL3486.Contig2_All	1746	2.432	17.166	2.8193	Up	1.3794e-108	1.9216e-106	gi|2228771|gb|AAC49759.1|	540.8	2e-152	Dc3 promoter-binding factor-1 [Helianthus annuus]	gi|2228770|gb|AF001453.1|AF001453	246	6e-62	Helianthus annuus Dc3 promoter-binding factor-1 (DPBF-1) mRNA, complete cds	sp|Q9SJN0|ABI5_ARATH	366	2e-101	Protein ABSCISIC ACID-INSENSITIVE 5 OS=Arabidopsis thaliana GN=ABI5 PE=1 SV=1	--	--	--	--	--	K14432	3e-106	384	gmx:100790948	ABA responsive element binding factor	GO:0009739//response to gibberellin stimulus;GO:0009414//response to water deprivation;GO:0010200//response to chitin;GO:0009755//hormone-mediated signaling pathway;GO:0009651//response to salt stress;GO:0010187//negative regulation of seed germination;GO:0009737//response to abscisic acid stimulus;GO:0045893//positive regulation of transcription, DNA-dependent;GO:0048316//seed development	GO:0005515//protein binding;GO:0003677//DNA binding	GO:0005634//nucleus	ko04075//Plant hormone signal transduction
CL15900.Contig1_All	1180	1.7243	20.3048	3.5577	Up	1.848e-108	2.5671e-106	gi|297745542|emb|CBI40707.3|	432.9	4e-120	unnamed protein product [Vitis vinifera]	gi|255539203|ref|XM_002510621.1|	83.8	4e-13	Ricinus communis dimethylaniline monooxygenase, putative, mRNA	sp|Q9LMA1|FMO1_ARATH	195	4e-50	Probable flavin-containing monooxygenase 1 OS=Arabidopsis thaliana GN=FMO1 PE=2 SV=1	--	--	--	--	--	--	--	--	--	--	-	GO:0004497//monooxygenase activity;GO:0050662//coenzyme binding	-	--
CL6288.Contig4_All	2336	22.7602	48.1379	1.0807	Up	2.4521e-108	3.4014e-106	gi|332071134|gb|AED99885.1|	1068.9	0	glycosyltransferase [Panax notoginseng]	gi|225452540|ref|XM_002280088.1|	293	4e-76	PREDICTED: Vitis vinifera xyloglucan glycosyltransferase 4-like (LOC100244115), mRNA	sp|Q9LJP4|CSLC4_ARATH	976	0	Xyloglucan glycosyltransferase 4 OS=Arabidopsis thaliana GN=CSLC4 PE=1 SV=1	AGl3021	101	5e-21	COG1215	Glycosyltransferases, probably involved in cell wall biogenesis	K13680	3e-124	444	smo:SELMODRAFT_178995	beta-mannan synthase [EC:2.4.1.32]	-	GO:0016760//cellulose synthase (UDP-forming) activity;GO:0005515//protein binding	GO:0005802//trans-Golgi network;GO:0005794//Golgi apparatus;GO:0005768//endosome;GO:0005634//nucleus;GO:0005886//plasma membrane	--
CL3991.Contig2_All	1065	14.5366	49.7199	1.7741	Up	2.897e-108	4.013e-106	gi|403495102|gb|AFR46575.1|	434.1	1e-120	xyloglucan endotransglucosylase/hydrolase 6 [Rosa x borboniana]	gi|40036972|gb|AY422687.1|	149	7e-33	Nicotiana attenuata xyloglucan endo-transglycosylase (XTH1) mRNA, partial cds	sp|P35694|BRU1_SOYBN	379	2e-105	Brassinosteroid-regulated protein BRU1 OS=Glycine max PE=2 SV=1	YGR189c	76.6	7e-14	COG2273	Beta-glucanase/Beta-glucan synthetase	K08235	4e-108	389	pop:POPTR_711461	xyloglucan:xyloglucosyl transferase [EC:2.4.1.207]	GO:0006073//cellular glucan metabolic process	GO:0004553//hydrolase activity, hydrolyzing O-glycosyl compounds;GO:0016762//xyloglucan:xyloglucosyl transferase activity	GO:0048046//apoplast;GO:0005618//cell wall	--
CL14146.Contig1_All	879	3.9251	31.7164	3.0144	Up	3.1798e-108	4.3986e-106	gi|255577163|ref|XP_002529465.1|	195.7	7e-49	hypothetical protein RCOM_0753050 [Ricinus communis] >gi|223531081|gb|EEF32931.1| hypothetical protein RCOM_0753050 [Ricinus communis]	--	--	--	--	sp|Q9FPQ6|GP1_CHLRE	95.9	3e-20	Vegetative cell wall protein gp1 OS=Chlamydomonas reinhardtii GN=GP1 PE=2 SV=1	XF0818	73.2	6e-13	COG2730	Endoglucanase	K01115	6e-19	92.8	vcn:VOLCADRAFT_99471	phospholipase D [EC:3.1.4.4]	GO:0044238//primary metabolic process;GO:0043170	-	-	ko01100//Metabolic pathways;ko00565//Ether lipid metabolism;ko00564//Glycerophospholipid metabolism;ko04144//Endocytosis
CL14832.Contig1_All	3531	11.3745	2.4973	-2.1874	Down	3.2183e-108	4.4455e-106	gi|359492272|ref|XP_002279471.2|	1752.3	0	PREDICTED: ABC transporter B family member 13-like [Vitis vinifera]	gi|359492271|ref|XM_002279435.2|	208	3e-50	PREDICTED: Vitis vinifera ABC transporter B family member 13-like (LOC100259227), mRNA	sp|Q9C7F8|AB13B_ARATH	1616	0	ABC transporter B family member 13 OS=Arabidopsis thaliana GN=ABCB13 PE=3 SV=1	SPCC663.03	676	0	COG1132	ABC-type multidrug transport system, ATPase and permease components	K05658	0	1752	vvi:100259227	ATP-binding cassette, subfamily B (MDR/TAP), member 1	GO:0010048//vernalization response;GO:0010541//acropetal auxin transport;GO:0043481//anthocyanin accumulation in tissues in response to UV light;GO:0010540//basipetal auxin transport;GO:0010315//auxin efflux;GO:0055085//transmembrane transport;GO:0006200//ATP catabolic process;GO:0048440//carpel development	GO:0010329//auxin efflux transmembrane transporter activity;GO:0008559//xenobiotic-transporting ATPase activity;GO:0015440//peptide-transporting ATPase activity;GO:0005524//ATP binding	GO:0016021//integral to membrane;GO:0005886//plasma membrane;GO:0005634//nucleus	ko02010//ABC transporters
Unigene48290_All	330	54.0176	173.011	1.6794	Up	4.6678e-108	6.4388e-106	gi|15231304|ref|NP_190184.1|	141.7	2e-33	histone H2B [Arabidopsis thaliana] >gi|75097936|sp|O23629.3|H2B6_ARATH RecName: Full=Histone H2B.6; AltName: Full=H2BAt; AltName: Full=HTB9 >gi|2407802|emb|CAA73156.1| histone H2B [Arabidopsis thaliana] >gi|7339499|emb|CAB82822.1| histone H2B [Arabidopsis thaliana] >gi|21592825|gb|AAM64775.1| histone H2B [Arabidopsis thaliana] >gi|30102580|gb|AAP21208.1| At3g45980 [Arabidopsis thaliana] >gi|11074…	gi|160949536|emb|CU228702.1|	105	3e-20	Populus EST from severe drought-stressed leaves	sp|Q9LZT0|H2B7_ARATH	141	8e-35	Histone H2B.7 OS=Arabidopsis thaliana GN=At3g46030 PE=1 SV=3	--	--	--	--	--	K11252	2e-34	141	aly:ARALYDRAFT_484983	histone H2B	GO:0006334//nucleosome assembly;GO:0007020//microtubule nucleation;GO:0008283//cell proliferation	GO:0003677//DNA binding;GO:0005515//protein binding	GO:0000786//nucleosome;GO:0005730//nucleolus;GO:0009506//plasmodesma;GO:0009534//chloroplast thylakoid;GO:0009570//chloroplast stroma	--
CL6964.Contig1_All	1132	6.2129	32.0634	2.3676	Up	5.942e-108	8.1736e-106	gi|357517805|ref|XP_003629191.1|	132.9	2e-108	Endochitinase [Medicago truncatula] >gi|355523213|gb|AET03667.1| Endochitinase [Medicago truncatula]	gi|222139387|gb|FJ589783.1|	117	2e-23	Pyrus pyrifolia class I chitinase mRNA, complete cds	sp|P05315|CHIT_SOLTU	296	3e-121	Endochitinase OS=Solanum tuberosum PE=2 SV=1	VC0769	106	6e-23	COG3979	Uncharacterized protein contain chitin-binding domain type 3	K01183	1e-116	301	gmx:547572	chitinase [EC:3.2.1.14]	GO:0005975//carbohydrate metabolic process;GO:0016998//cell wall macromolecule catabolic process;GO:0006032//chitin catabolic process	GO:0004568//chitinase activity;GO:0008061//chitin binding	-	ko01110//Biosynthesis of secondary metabolites;ko00520//Amino sugar and nucleotide sugar metabolism
Unigene19222_All	1595	54.4105	22.5884	-1.2683	Down	7.7139e-108	1.0596e-105	gi|1352198|sp|P49131.1|TPT_FLAPR	681.8	0	RecName: Full=Triose phosphate/phosphate translocator, chloroplastic; Short=cTPT; Flags: Precursor >gi|406286|emb|CAA81386.1| triose phosphate/phosphate translocator [Flaveria pringlei]	gi|479119|emb|Z26633.1|	1203	0	F.pringlei fpcpt mRNA for triose phosphate/phosphate translocator	sp|P49131|TPT_FLAPR	681	0	Triose phosphate/phosphate translocator, chloroplastic OS=Flaveria pringlei GN=TPT PE=2 SV=1	--	--	--	--	--	K15283	0	634	rcu:RCOM_1673220	solute carrier family 35, member E1	GO:0019684//photosynthesis, light reaction;GO:0015713//phosphoglycerate transport;GO:0035436//triose phosphate transmembrane transport;GO:0009643//photosynthetic acclimation;GO:0019344//cysteine biosynthetic process;GO:0035304//regulation of protein dephosphorylation	GO:0015120//phosphoglycerate transmembrane transporter activity;GO:0071917//triose-phosphate transmembrane transporter activity;GO:0015297//antiporter activity	GO:0005739//mitochondrion;GO:0016021//integral to membrane;GO:0009941//chloroplast envelope;GO:0009534//chloroplast thylakoid	--
Unigene12249_All	272	53.6648	188.29	1.8109	Up	9.6717e-108	1.3267e-105	gi|47026919|gb|AAT08680.1|	115.2	2e-25	histone H2A [Hyacinthus orientalis]	gi|498895|gb|U10041.1|PSU10041	71.9	3e-10	Pisum sativum histone H2A homolog mRNA, complete cds	sp|P19177|H2A_PETCR	110	2e-25	Histone H2A OS=Petroselinum crispum PE=2 SV=1	YDR225w	71.2	4e-13	COG5262	Histone H2A	K11251	1e-25	112	rcu:RCOM_0390180	histone H2A	GO:0006334//nucleosome assembly	GO:0003677//DNA binding	GO:0005730//nucleolus;GO:0000786//nucleosome	--
CL11942.Contig1_All	2607	11.3848	29.4506	1.3712	Up	9.9836e-108	1.3676e-105	gi|356562603|ref|XP_003549559.1|	512.3	1e-143	PREDICTED: protein LTV1 homolog [Glycine max]	gi|356562602|ref|XM_003549511.1|	99.6	1e-17	PREDICTED: Glycine max protein LTV1 homolog (LOC100793853), mRNA	--	--	--	--	--	--	--	--	--	K14798	1e-144	512	gmx:100793853	protein LTV1	-	-	-	--
CL8315.Contig2_All	1509	0.8794	14.2842	4.0218	Up	1.5178e-107	2.0735e-105	gi|359495213|ref|XP_002274811.2|	301.2	2e-80	PREDICTED: uncharacterized protein LOC100256187 [Vitis vinifera]	--	--	--	--	sp|Q42376|LEA3_MAIZE	51.2	2e-06	Late embryogenesis abundant protein, group 3 OS=Zea mays GN=MGL3 PE=2 SV=1	--	--	--	--	--	--	--	--	--	--	-	-	-	--
Unigene9672_All	1235	4.1905	25.9275	2.6293	Up	1.5335e-107	2.092e-105	gi|225458057|ref|XP_002278387.1|	432.6	5e-120	PREDICTED: cytochrome P450 71A1 [Vitis vinifera]	gi|225458058|ref|XM_002278336.1|	79.8	6e-12	PREDICTED: Vitis vinifera cytochrome P450 83B1-like (LOC100250687), mRNA	sp|P24465|C71A1_PERAE	344	5e-95	Cytochrome P450 71A1 OS=Persea americana GN=CYP71A1 PE=1 SV=2	alr1450	77.8	4e-14	COG2124	Cytochrome P450	K11818	8e-85	312	aly:ARALYDRAFT_913321	cytochrome P450, family 83, subfamily B, polypeptide 1 [EC:1.14.-.-]	GO:0042742//defense response to bacterium;GO:0042435//indole-containing compound biosynthetic process;GO:0046394;GO:0019761//glucosinolate biosynthetic process;GO:0009639//response to red or far red light	GO:0016709//oxidoreductase activity, acting on paired donors, with incorporation or reduction of molecular oxygen, NADH or NADPH as one donor, and incorporation of one atom of oxygen;GO:0046872//metal ion binding	GO:0043231//intracellular membrane-bounded organelle;GO:0044444//cytoplasmic part;GO:0016020//membrane	ko01110//Biosynthesis of secondary metabolites;ko00945//Stilbenoid, diarylheptanoid and gingerol biosynthesis;ko01100//Metabolic pathways;ko00903//Limonene and pinene degradation;ko00966//Glucosinolate biosynthesis;ko00380//Tryptophan metabolism
CL1489.Contig14_All	863	30.2403	82.206	1.4428	Up	1.6004e-107	2.1803e-105	gi|224109882|ref|XP_002315342.1|	233.4	3e-60	histone H2 [Populus trichocarpa] >gi|222864382|gb|EEF01513.1| histone H2 [Populus trichocarpa]	gi|151564659|gb|EF694979.1|	272	5e-70	Arnebia euchroma histone H2B (H2B) mRNA, partial cds	sp|O22582|H2B_GOSHI	229	2e-60	Histone H2B OS=Gossypium hirsutum GN=HIS2B PE=2 SV=3	--	--	--	--	--	K11252	3e-61	233	pop:POPTR_725127	histone H2B	GO:0006334//nucleosome assembly	GO:0003677//DNA binding	GO:0005730//nucleolus;GO:0000786//nucleosome	--
CL7328.Contig1_All	1414	14.2333	43.0859	1.5979	Up	2.2558e-107	3.0646e-105	gi|224114792|ref|XP_002316858.1|	464.2	2e-129	predicted protein [Populus trichocarpa] >gi|222859923|gb|EEE97470.1| predicted protein [Populus trichocarpa]	gi|255582476|ref|XM_002531979.1|	63.9	4e-07	Ricinus communis hypothetical protein, mRNA	sp|Q39688|EP1G_DAUCA	354	8e-98	Epidermis-specific secreted glycoprotein EP1 OS=Daucus carota GN=EP1 PE=1 SV=1	--	--	--	--	--	--	--	--	--	--	-	-	GO:0071944//cell periphery	--
Unigene574_All	1454	3.681	22.2673	2.5968	Up	3.1087e-107	4.2176e-105	gi|225445535|ref|XP_002282211.1|	429.1	8e-119	PREDICTED: equilibrative nucleoside transporter 4-like [Vitis vinifera]	--	--	--	--	sp|Q84XI3|ENT8_ARATH	413	1e-115	Equilibrative nucleotide transporter 8 OS=Arabidopsis thaliana GN=ETN8 PE=2 SV=1	--	--	--	--	--	K15014	1e-124	445	vvi:100254327	solute carrier family 29 (equilibrative nucleoside transporter), member 1/2/3	-	GO:0005337//nucleoside transmembrane transporter activity	GO:0016023//cytoplasmic membrane-bounded vesicle;GO:0016020//membrane;GO:0005739//mitochondrion	--
CL2414.Contig7_All	1490	0.6531	13.5696	4.3769	Up	5.6674e-107	7.668e-105	gi|225460244|ref|XP_002281348.1|	171.4	5e-175	PREDICTED: 12-oxophytodienoate reductase 2 isoform 1 [Vitis vinifera]	gi|359493384|ref|XM_002281312.2|	236	5e-59	PREDICTED: Vitis vinifera 12-oxophytodienoate reductase 2-like, transcript variant 1 (LOC100267062), mRNA	sp|Q8LAH7|OPR1_ARATH	434	2e-164	12-oxophytodienoate reductase 1 OS=Arabidopsis thaliana GN=OPR1 PE=1 SV=2	AGc3979	214	4e-73	COG1902	NADH:flavin oxidoreductases, Old Yellow Enzyme family	K05894	5e-176	467	vvi:100267062	12-oxophytodienoic acid reductase [EC:1.3.1.42]	GO:0055114//oxidation-reduction process;GO:0009611//response to wounding;GO:0009751//response to salicylic acid stimulus;GO:0009695//jasmonic acid biosynthetic process;GO:0010150//leaf senescence;GO:0046686//response to cadmium ion	GO:0016629//12-oxophytodienoate reductase activity;GO:0010181//FMN binding	GO:0005829//cytosol	ko01100//Metabolic pathways;ko00592//alpha-Linolenic acid metabolism
CL13645.Contig2_All	844	0.9434	23.1644	4.6179	Up	5.8222e-107	7.8667e-105	gi|266694|sp|P29529.1|OLEO_HELAN	161.8	1e-38	RecName: Full=Oleosin >gi|18806|emb|CAA44224.1| oleosin [Helianthus annuus]	--	--	--	--	sp|P29529|OLEO_HELAN	161	4e-40	Oleosin (Fragment) OS=Helianthus annuus PE=2 SV=1	--	--	--	--	--	K11596	4e-07	53.5	ppp:PHYPADRAFT_205541	argonaute	-	-	GO:0016020//membrane;GO:0005811//lipid particle	--
CL11152.Contig1_All	560	13.3488	66.1658	2.3094	Up	5.8799e-107	7.9337e-105	gi|225435042|ref|XP_002284305.1|	264.2	7e-70	PREDICTED: probable histone H2A.4 isoform 1 [Vitis vinifera] >gi|147841321|emb|CAN60181.1| hypothetical protein VITISV_014244 [Vitis vinifera] >gi|297746122|emb|CBI16178.3| unnamed protein product [Vitis vinifera]	gi|20447|emb|X53831.1|	204	7e-50	Parsley mRNA for histone H2A	sp|P40280|H2A_MAIZE	254	3e-68	Histone H2A OS=Zea mays PE=2 SV=1	YDR225w	172	3e-43	COG5262	Histone H2A	K11251	7e-71	264	vvi:100241700	histone H2A	GO:0006334//nucleosome assembly	GO:0003677//DNA binding	GO:0005730//nucleolus;GO:0000786//nucleosome	--
Unigene26511_All	1981	50.5071	22.7507	-1.1506	Down	1.3433e-106	1.8076e-104	gi|225448032|ref|XP_002272181.1|	412.9	8e-114	PREDICTED: uncharacterized protein LOC100248076 [Vitis vinifera]	gi|255581212|ref|XM_002531373.1|	60	9e-06	Ricinus communis conserved hypothetical protein, mRNA	sp|Q7G6K7|FH3_ORYSJ	57	4e-08	Formin-like protein 3 OS=Oryza sativa subsp. japonica GN=FH3 PE=2 SV=2	--	--	--	--	--	K01051	3e-06	52.4	gmx:100776781	pectinesterase [EC:3.1.1.11]	-	-	-	ko01100//Metabolic pathways;ko00040//Pentose and glucuronate interconversions;ko00500//Starch and sucrose metabolism
CL7034.Contig8_All	201	186.394	38.3308	-2.2818	Down	2.0839e-106	2.8004e-104	gi|315258127|gb|ADT91651.1|	96.3	1e-19	putative uridine diphosphate glucose dehydrogenase [Galega orientalis]	gi|357487494|ref|XM_003613987.1|	113	6e-23	Medicago truncatula UDP-D-glucose dehydrogenase (MTR_5g043970) mRNA, complete cds	sp|Q9FM01|UGDH2_ARATH	94.7	1e-20	Probable UDP-glucose 6-dehydrogenase 2 OS=Arabidopsis thaliana GN=UGD2 PE=2 SV=1	--	--	--	--	--	K00012	1e-20	96.3	aly:ARALYDRAFT_905242	UDPglucose 6-dehydrogenase [EC:1.1.1.22]	GO:0009744//response to sucrose stimulus;GO:0009749//response to glucose stimulus;GO:0009750//response to fructose stimulus;GO:0055114//oxidation-reduction process	GO:0051287//NAD binding;GO:0003979//UDP-glucose 6-dehydrogenase activity	GO:0005634//nucleus;GO:0005829//cytosol;GO:0048046//apoplast	ko01110//Biosynthesis of secondary metabolites;ko01100//Metabolic pathways;ko00040//Pentose and glucuronate interconversions;ko00053//Ascorbate and aldarate metabolism;ko00500//Starch and sucrose metabolism;ko00520//Amino sugar and nucleotide sugar metabolism
Unigene19214_All	992	64.6102	22.3122	-1.5339	Down	2.6364e-106	3.5379e-104	gi|255579242|ref|XP_002530467.1|	207.6	2e-52	conserved hypothetical protein [Ricinus communis] >gi|223530012|gb|EEF31937.1| conserved hypothetical protein [Ricinus communis]	gi|238909067|gb|AC225475.11|	93.7	3e-16	Medicago truncatula clone mth2-189o5, complete sequence	--	--	--	--	--	--	--	--	--	--	--	--	--	--	-	-	-	--
CL9290.Contig2_All	1094	56.2816	19.0107	-1.5659	Down	2.8489e-105	3.8128e-103	gi|357513083|ref|XP_003626830.1|	332.4	6e-90	Uridylate kinase [Medicago truncatula] >gi|355520852|gb|AET01306.1| Uridylate kinase [Medicago truncatula]	gi|225316279|dbj|AK322232.1|	295	5e-77	Solanum lycopersicum cDNA, clone: LEFL1035AH07, HTC in leaf	sp|O04905|UMPK_ARATH	316	1e-86	UMP/CMP kinase OS=Arabidopsis thaliana GN=PYR6 PE=1 SV=1	YKL024c	172	7e-43	COG0563	Adenylate kinase and related kinases	K13800	6e-91	332	mtr:MTR_8g009520	UMP-CMP kinase [EC:2.7.4.- 2.7.4.14]	GO:0009165//nucleotide biosynthetic process;GO:0046939//nucleotide phosphorylation	GO:0004017//adenylate kinase activity;GO:0004849//uridine kinase activity;GO:0005524//ATP binding;GO:0004127//cytidylate kinase activity;GO:0046899//nucleoside triphosphate adenylate kinase activity	GO:0005737//cytoplasm;GO:0005634//nucleus	ko01100//Metabolic pathways;ko00240//Pyrimidine metabolism
Unigene4305_All	958	33.5671	5.6714	-2.5653	Down	6.7295e-105	8.9942e-103	gi|224140105|ref|XP_002323427.1|	268.9	7e-71	predicted protein [Populus trichocarpa] >gi|222868057|gb|EEF05188.1| predicted protein [Populus trichocarpa]	gi|152955980|emb|AM503635.1|	69.9	4e-09	Lotus japonicus mRNA for a-type carbonic anhydrase (caa2 gene), clone ljcaa2	sp|Q84UV8|NEC3_NICLS	168	4e-42	Bifunctional monodehydroascorbate reductase and carbonic anhydrase nectarin-3 OS=Nicotiana langsdorffii x Nicotiana sanderae GN=NEC3 PE=1 SV=1	BH0360	140	2e-33	COG3338	Carbonic anhydrase	K01674	7e-72	268	pop:POPTR_256588	carbonic anhydrase [EC:4.2.1.1]	GO:0006816//calcium ion transport;GO:0044237//cellular metabolic process;GO:0009624//response to nematode;GO:0006882//cellular zinc ion homeostasis;GO:0044281//small molecule metabolic process	GO:0005262//calcium channel activity;GO:0004089//carbonate dehydratase activity;GO:0046872//metal ion binding;GO:0005388//calcium-transporting ATPase activity;GO:0005516//calmodulin binding	GO:0016023//cytoplasmic membrane-bounded vesicle;GO:0009706//chloroplast inner membrane;GO:0009570//chloroplast stroma;GO:0005783//endoplasmic reticulum;GO:0005886//plasma membrane	ko00910//Nitrogen metabolism
CL11560.Contig1_All	1525	27.4388	6.5707	-2.0621	Down	1.2168e-104	1.6241e-102	gi|296088461|emb|CBI37452.3|	880.9	0	unnamed protein product [Vitis vinifera]	gi|47104151|gb|BT012736.1|	339	5e-90	Lycopersicon esculentum clone 113674R, mRNA sequence	sp|Q94II3|PMTL_ARATH	845	0	Probable methyltransferase PMT21 OS=Arabidopsis thaliana GN=ERD3 PE=2 SV=1	--	--	--	--	--	--	--	--	--	--	GO:0009269//response to desiccation;GO:0009409//response to cold;GO:0016310//phosphorylation;GO:0009737//response to abscisic acid stimulus;GO:0032259//methylation;GO:0009651//response to salt stress	GO:0016301//kinase activity;GO:0008168//methyltransferase activity	GO:0005768//endosome;GO:0005794//Golgi apparatus;GO:0005802//trans-Golgi network	--
Unigene34709_All	466	99.3815	26.4723	-1.9085	Down	1.4676e-104	1.9562e-102	gi|336169756|gb|AEI25541.1|	276.9	6e-74	phospholipid/glycerol acyltransferase [Helianthus annuus]	gi|336169755|gb|JF904867.1|	367	6e-99	Helianthus annuus phospholipid/glycerol acyltransferase (GPAT4) mRNA, complete cds	sp|O80437|GPAT6_ARATH	254	2e-68	Glycerol-3-phosphate 2-O-acyltransferase 6 OS=Arabidopsis thaliana GN=GPAT6 PE=1 SV=1	--	--	--	--	--	K13508	2e-69	259	pop:POPTR_560888	glycerol-3-phosphate acyltransferase [EC:2.3.1.15]	GO:0010143//cutin biosynthetic process;GO:0009908//flower development;GO:0006655//phosphatidylglycerol biosynthetic process	GO:0004366//glycerol-3-phosphate O-acyltransferase activity;GO:0016791//phosphatase activity;GO:0090447//glycerol-3-phosphate 2-O-acyltransferase activity;GO:0003841//1-acylglycerol-3-phosphate O-acyltransferase activity	GO:0016020//membrane;GO:0005739//mitochondrion	ko01100//Metabolic pathways;ko00564//Glycerophospholipid metabolism;ko00561//Glycerolipid metabolism
CL5971.Contig2_All	358	1.2356	49.3862	5.3208	Up	2.6074e-104	3.4615e-102	--	--	--	--	--	--	--	--	--	--	--	--	--	--	--	--	--	--	--	--	--	--	-	-	-	--
Unigene25726_All	719	7.8745	45.216	2.5216	Up	3.4827e-104	4.6173e-102	gi|356506016|ref|XP_003521784.1|	292.7	3e-78	PREDICTED: GDSL esterase/lipase At5g33370-like [Glycine max]	--	--	--	--	sp|Q8LB81|GDL79_ARATH	287	4e-78	GDSL esterase/lipase At5g33370 OS=Arabidopsis thaliana GN=At5g33370 PE=2 SV=1	--	--	--	--	--	K01206	4e-10	63.2	ath:AT1G67830	alpha-L-fucosidase [EC:3.2.1.51]	GO:0006629//lipid metabolic process	GO:0004091//carboxylesterase activity	GO:0005576//extracellular region	ko00511//Other glycan degradation
CL637.Contig6_All	1127	5.534	29.9532	2.4363	Up	6.0983e-104	8.0634e-102	gi|225435840|ref|XP_002283807.1|	257.7	2e-67	PREDICTED: NAC domain-containing protein 68 [Vitis vinifera] >gi|297746521|emb|CBI16577.3| unnamed protein product [Vitis vinifera]	gi|224081059|ref|XM_002306244.1|	77.8	2e-11	Populus trichocarpa NAC domain protein, IPR003441 (NAC043), mRNA	sp|Q52QH4|NAC68_ORYSJ	244	5e-65	NAC domain-containing protein 68 OS=Oryza sativa subsp. japonica GN=NAC68 PE=2 SV=1	--	--	--	--	--	--	--	--	--	--	-	-	-	--
CL5640.Contig2_All	693	0.0638	22.3637	8.4534	Up	9.3538e-104	1.2335e-101	gi|119127|sp|P20075.1|LEAD8_DAUCA	84.7	1e-15	RecName: Full=Embryonic protein DC-8 >gi|4902464|emb|CAA34258.2| embryo-specific protein 66kDa [Daucus carota]	--	--	--	--	sp|P20075|LEAD8_DAUCA	159	2e-39	Embryonic protein DC-8 OS=Daucus carota PE=3 SV=1	--	--	--	--	--	--	--	--	--	--	-	-	-	--
CL2994.Contig2_All	1109	33.5436	7.0677	-2.2467	Down	1.0452e-103	1.3765e-101	gi|356522337|ref|XP_003529803.1|	417.2	2e-115	PREDICTED: palmitoyl-monogalactosyldiacylglycerol delta-7 desaturase, chloroplastic-like [Glycine max]	gi|357468180|ref|XM_003604327.1|	79.8	5e-12	Medicago truncatula Palmitoyl-monogalactosyldiacylglycerol delta-7 desaturase (MTR_4g010150) mRNA, complete cds	sp|Q949X0|ADS3_ARATH	387	6e-108	Palmitoyl-monogalactosyldiacylglycerol delta-7 desaturase, chloroplastic OS=Arabidopsis thaliana GN=ADS3 PE=2 SV=2	all1599	248	1e-65	COG1398	Fatty-acid desaturase	K00507	2e-116	417	gmx:100786391	stearoyl-CoA desaturase (delta-9 desaturase) [EC:1.14.19.1]	GO:0031348//negative regulation of defense response;GO:0016117//carotenoid biosynthetic process;GO:0006655//phosphatidylglycerol biosynthetic process;GO:0006636//unsaturated fatty acid biosynthetic process;GO:0001676//long-chain fatty acid metabolic process;GO:0019288//isopentenyl diphosphate biosynthetic process, mevalonate-independent pathway;GO:0046685//response to arsenic-containing substance…	GO:0009979//16:0 monogalactosyldiacylglycerol desaturase activity;GO:0016787//hydrolase activity;GO:0005215//transporter activity;GO:0016717//oxidoreductase activity, acting on paired donors, with oxidation of a pair of donors resulting in the reduction of molecular oxygen to two molecules of water	GO:0009507//chloroplast;GO:0009579//thylakoid;GO:0005886//plasma membrane	ko01040//Biosynthesis of unsaturated fatty acids
Unigene22416_All	2557	43.6793	21.022	-1.055	Down	1.7743e-103	2.3335e-101	gi|60459560|gb|AAX18166.2|	1117.5	0	CNGC2 [Gossypium hirsutum]	gi|225314194|dbj|AK320941.1|	218	2e-53	Solanum lycopersicum cDNA, clone: LEFL1014DD02, HTC in leaf	sp|O65718|CNGC2_ARATH	1033	0	Cyclic nucleotide-gated ion channel 2 OS=Arabidopsis thaliana GN=CNGC2 PE=1 SV=1	--	--	--	--	--	K05391	0	1115	rcu:RCOM_0169070	cyclic nucleotide gated channel, other eukaryote	GO:0055085//transmembrane transport;GO:0009626//plant-type hypersensitive response;GO:0007263//nitric oxide mediated signal transduction;GO:0006811//ion transport	GO:0005516//calmodulin binding;GO:0005262//calcium channel activity;GO:0030551//cyclic nucleotide binding;GO:0005222//intracellular cAMP activated cation channel activity;GO:0005242//inward rectifier potassium channel activity	GO:0016021//integral to membrane;GO:0005886//plasma membrane	ko04626//Plant-pathogen interaction
Unigene23746_All	868	7.0834	38.5317	2.4435	Up	2.3748e-103	3.1192e-101	gi|225444710|ref|XP_002278209.1|	254.6	1e-66	PREDICTED: protein LURP-one-related 6 [Vitis vinifera] >gi|147777894|emb|CAN71378.1| hypothetical protein VITISV_001493 [Vitis vinifera] >gi|297738553|emb|CBI27798.3| unnamed protein product [Vitis vinifera]	gi|164421220|gb|AC216296.1|	67.9	2e-08	Solanum lycopersicum DNA sequence from clone LE_HBa-133N5 on chromosome 12, complete sequence	sp|Q9ZUF7|LOR6_ARATH	205	3e-53	Protein LURP-one-related 6 OS=Arabidopsis thaliana GN=At2g05910 PE=2 SV=1	--	--	--	--	--	--	--	--	--	--	-	-	-	--
Unigene22069_All	2776	13.6395	31.7005	1.2167	Up	1.226e-102	1.6081e-100	gi|255539639|ref|XP_002510884.1|	1209.1	0	Cucumisin precursor, putative [Ricinus communis] >gi|223549999|gb|EEF51486.1| Cucumisin precursor, putative [Ricinus communis]	gi|3687306|emb|AJ006379.1|	206	9e-50	Lycopersicon esculentum sbt2 gene	sp|O65351|SUBL_ARATH	836	0	Subtilisin-like protease OS=Arabidopsis thaliana GN=ARA12 PE=1 SV=1	BH0831	158	4e-38	COG1404	Subtilisin-like serine proteases	K11262	1e-09	64.3	aly:ARALYDRAFT_473714	acetyl-CoA carboxylase / biotin carboxylase [EC:6.4.1.2 6.3.4.14]	GO:0008356//asymmetric cell division;GO:0006508//proteolysis;GO:0043086//negative regulation of catalytic activity	GO:0042802//identical protein binding;GO:0004252//serine-type endopeptidase activity	GO:0016023//cytoplasmic membrane-bounded vesicle;GO:0005618//cell wall;GO:0048046//apoplast	ko01100//Metabolic pathways;ko00061//Fatty acid biosynthesis;ko00620//Pyruvate metabolism;ko00640//Propanoate metabolism
CL10238.Contig2_All	665	2.5941	33.1499	3.6757	Up	1.2262e-102	1.6063e-100	gi|189544584|gb|ACE07187.1|	82.8	4e-15	Art v 3 allergen precursor [Artemisia vulgaris]	gi|189544594|gb|EU564848.1|	60	3e-06	Artemisia vulgaris clone 4 Art v 3 allergen precursor (Art v 3) mRNA, complete cds	sp|Q42952|NLTP1_TOBAC	63.9	7e-11	Non-specific lipid-transfer protein 1 OS=Nicotiana tabacum GN=LTP1 PE=1 SV=1	--	--	--	--	--	--	--	--	--	--	-	-	-	--
Unigene2028_All	1773	0.499	10.826	4.4393	Up	1.5052e-102	1.9666e-100	gi|225445774|ref|XP_002274694.1|	407.1	4e-112	PREDICTED: uncharacterized protein LOC100251901 [Vitis vinifera]	gi|225445773|ref|XM_002274658.1|	85.7	1e-13	PREDICTED: Vitis vinifera uncharacterized LOC100251901 (LOC100251901), mRNA	--	--	--	--	--	--	--	--	--	--	--	--	--	--	-	-	-	--
Unigene36517_All	478	90.5014	200.872	1.1503	Up	2.0304e-102	2.6493e-100	gi|326512852|dbj|BAK03333.1|	208.4	3e-53	predicted protein [Hordeum vulgare subsp. vulgare]	gi|357454042|ref|XM_003597254.1|	236	2e-59	Medicago truncatula Histone H4 (MTR_2g096100) mRNA, complete cds	sp|P0CG89|H4_SOYBN	206	7e-54	Histone H4 OS=Glycine max PE=3 SV=1	SPBC1105.12	194	6e-50	COG2036	Histones H3 and H4	K11254	2e-53	206	mtr:MTR_2g096100	histone H4	GO:0009414//response to water deprivation;GO:0006334//nucleosome assembly	GO:0003677//DNA binding;GO:0005515//protein binding	GO:0005829//cytosol;GO:0000786//nucleosome;GO:0005739//mitochondrion;GO:0005730//nucleolus;GO:0009506//plasmodesma;GO:0005774//vacuolar membrane;GO:0009579//thylakoid;GO:0009507//chloroplast;GO:0005794//Golgi apparatus;GO:0005886//plasma membrane	--
Unigene18545_All	1814	18.6539	45.0502	1.2721	Up	3.2257e-102	4.2033e-100	gi|225423947|ref|XP_002282287.1|	661	0	PREDICTED: dihydrolipoyllysine-residue acetyltransferase component of pyruvate dehydrogenase complex, mitochondrial-like [Vitis vinifera]	gi|359472970|ref|XM_002282251.2|	371	2e-99	PREDICTED: Vitis vinifera dihydrolipoyllysine-residue acetyltransferase component of pyruvate dehydrogenase complex, mitochondrial-like (LOC100261197), mRNA	sp|Q8RWN9|OPD22_ARATH	216	4e-56	Dihydrolipoyllysine-residue acetyltransferase component 2 of pyruvate dehydrogenase complex, mitochondrial OS=Arabidopsis thaliana GN=At3g13930 PE=1 SV=2	sll1841	466	6e-131	COG0508	Pyruvate/2-oxoglutarate dehydrogenase complex, dihydrolipoamide acyltransferase (E2) component, and related enzymes	K00627	1e-164	578	smo:SELMODRAFT_227145	pyruvate dehydrogenase E2 component (dihydrolipoamide acetyltransferase) [EC:2.3.1.12]	GO:0009072//aromatic amino acid family metabolic process;GO:0000096//sulfur amino acid metabolic process;GO:0006086//acetyl-CoA biosynthetic process from pyruvate;GO:0016126//sterol biosynthetic process;GO:0006636//unsaturated fatty acid biosynthetic process;GO:0044272//sulfur compound biosynthetic process;GO:0019288//isopentenyl diphosphate biosynthetic process, mevalonate-independent pathway;GO…	GO:0043754//dihydrolipoyllysine-residue (2-methylpropanoyl)transferase activity;GO:0004742//dihydrolipoyllysine-residue acetyltransferase activity	GO:0009941//chloroplast envelope;GO:0016020//membrane;GO:0022626//cytosolic ribosome;GO:0009570//chloroplast stroma;GO:0009534//chloroplast thylakoid;GO:0005739//mitochondrion	ko01110//Biosynthesis of secondary metabolites;ko01100//Metabolic pathways;ko00620//Pyruvate metabolism;ko00010//Glycolysis / Gluconeogenesis;ko00020//Citrate cycle (TCA cycle)
CL5489.Contig3_All	2549	22.5589	7.4428	-1.5998	Down	1.7047e-101	2.2155e-99	gi|225430194|ref|XP_002282436.1|	939.1	0	PREDICTED: boron transporter 4 [Vitis vinifera] >gi|296081991|emb|CBI20996.3| unnamed protein product [Vitis vinifera]	gi|224141856|ref|XM_002324242.1|	170	4e-39	Populus trichocarpa anion exchanger family protein, mRNA	sp|Q9XI23|BOR4_ARATH	889	0	Boron transporter 4 OS=Arabidopsis thaliana GN=BOR4 PE=2 SV=1	--	--	--	--	--	K13862	3e-28	125	ota:Ot04g03190	solute carrier family 4 (sodium borate transporter), member 11	GO:0035445//borate transmembrane transport;GO:0080029//cellular response to boron-containing substance levels	GO:0005452//inorganic anion exchanger activity;GO:0080139//borate efflux transmembrane transporter activity	GO:0005886//plasma membrane;GO:0016021//integral to membrane;GO:0005634//nucleus;GO:0005739//mitochondrion	--
[truncated: 5,924 more rows]

## Sheet: NE18 vs AE18
geneID(3276)	geneLength	NE18_FPKM	AE18_FPKM	log2(C1_FPKM/B1_FPKM)	up/down	pvalue	FDR	Nr-ID	Nr-Score	Nr-Evalue	Nr-annotation	Nt-ID	Nt-Score	Nt-Evalue	Nt-annotation	Swissprot-ID	Swissprot-Score	Swissprot-Evalue	Swissprot-annotation	COG-Protein-or-Domain	COG-Score	COG-Evalue	COG-ID	COG-Function-Description	KO_id	KEGG-Evalue	KEGG-Score	KEGG-Gene	ko_definition	GO-BiologicalProcess	GO-MolecularFunction	Go-CellularComponent	Pathway ID//Pathway
[truncated: 3,276 more rows]

## Sheet: NE12 vs AE18
geneID(7794)	geneLength	NE12_FPKM	AE18_FPKM	log2(C1_FPKM/A1_FPKM)	up/down	pvalue	FDR	Nr-ID	Nr-Score	Nr-Evalue	Nr-annotation	Nt-ID	Nt-Score	Nt-Evalue	Nt-annotation	Swissprot-ID	Swissprot-Score	Swissprot-Evalue	Swissprot-annotation	COG-Protein-or-Domain	COG-Score	COG-Evalue	COG-ID	COG-Function-Description	KO_id	KEGG-Evalue	KEGG-Score	KEGG-Gene	ko_definition	GO-BiologicalProcess	GO-MolecularFunction	Go-CellularComponent	Pathway ID//Pathway
[truncated: 7,794 more rows]
